# Supplementary material for: Triethyl­ammonium tetra­chlorido(pyridine-2-carboxyl­ato-κ2 N,O)stannate(IV)
Source: Acta Crystallogr Sect E Struct Rep Online. 2011 Feb 19;67(Pt 3):m351. doi: 10.1107/S1600536811005460 (PMC3052166; doi:10.1107/S1600536811005460)
Supplement: Supplementary file 2 [file e-67-0m351-Isup2.hkl]

# 
# h,k,l, Fc-squared, Fo-squared, sigma(Fo-squared) and status flag 
# 
data_I
_shelx_title '  P21/n' 
_shelx_refln_list_code          4 
_shelx_F_calc_maximum      327.61 
_exptl_crystal_F_000       960.00 
_reflns_d_resolution_high  0.7696 
 
loop_ 
 _symmetry_equiv_pos_as_xyz 
 'x, y, z' 
 'x+1/2, -y+1/2, z+1/2' 
 '-x, -y, -z' 
 '-x-1/2, y-1/2, -z-1/2' 
 
_cell_length_a    11.6310 
_cell_length_b    10.4912 
_cell_length_c    16.4452 
_cell_angle_alpha  90.000 
_cell_angle_beta  109.672 
_cell_angle_gamma  90.000 
 
_shelx_F_squared_multiplier     1.000 
 
loop_ 
 _refln_index_h 
 _refln_index_k 
 _refln_index_l 
 _refln_F_squared_calc 
 _refln_F_squared_meas 
 _refln_F_squared_sigma 
 _refln_observed_status 
   2   0   0    45917.18    36131.85   1175.13 o 
   4   0   0     1421.13     1464.74     51.24 o 
   6   0   0     5931.73     6179.56    169.77 o 
   8   0   0    16050.23    16176.38    412.14 o 
  10   0   0     4727.77     2707.35    153.32 o 
  12   0   0      110.44       71.81     32.06 o 
  14   0   0      298.85      143.67    155.76 o 
   1   1   0     4425.51     4711.10     82.96 o 
   2   1   0    11170.91    10816.50    176.23 o 
   3   1   0     9538.41     9773.54    176.44 o 
   4   1   0    14002.31    13663.74    213.36 o 
   5   1   0        1.18        6.37      5.67 o 
   6   1   0     6997.22     6873.91    129.51 o 
   7   1   0      203.08      213.29     25.79 o 
   8   1   0       68.80       64.52     13.02 o 
   9   1   0      164.17      147.87     15.33 o 
  10   1   0    11625.50    11534.63    355.99 o 
  11   1   0      470.24      326.92     36.05 o 
  12   1   0     6628.35     6829.36    271.14 o 
  13   1   0      232.23      285.26     37.75 o 
  14   1   0      890.18      891.45     68.60 o 
   0   2   0    48577.51    37498.39   1291.79 o 
   1   2   0     4710.83     4782.26     88.72 o 
   2   2   0    31092.85    31143.92    426.86 o 
   3   2   0     1152.13     1108.98     23.04 o 
   4   2   0    10555.85    10919.42    158.58 o 
   5   2   0     3994.60     3963.93     66.49 o 
   6   2   0     1114.00     1106.39     28.06 o 
   7   2   0     1869.46     1864.17     41.41 o 
   8   2   0     3867.26     4091.44     74.83 o 
   9   2   0      721.96      717.86     34.64 o 
  10   2   0     4050.13     4081.47     89.43 o 
  11   2   0     2797.06     2772.42     92.92 o 
  12   2   0        7.60        2.14     14.58 o 
  13   2   0        2.16        0.71     20.73 o 
  14   2   0      331.94      259.96     37.68 o 
   1   3   0    12600.91    12576.46    194.34 o 
   2   3   0     2018.32     2062.04     35.93 o 
   3   3   0       93.13      111.33      8.33 o 
   4   3   0      711.74      708.15     19.21 o 
   5   3   0     1659.26     1595.06     33.84 o 
   6   3   0      208.91      188.86     13.08 o 
   7   3   0     6935.90     6978.43    112.86 o 
   8   3   0     2441.77     2311.75     49.90 o 
   9   3   0     6205.23     6345.08    122.37 o 
  10   3   0        6.92       -6.76     12.08 o 
  11   3   0       78.07       91.58     18.81 o 
  12   3   0     1293.74     1282.86    100.71 o 
  13   3   0      304.16      309.37     40.58 o 
   0   4   0     1909.08     2113.07     91.50 o 
   1   4   0     4300.35     4080.59     64.47 o 
   2   4   0    11819.78    12410.27    178.18 o 
   3   4   0    14979.53    14624.82    209.64 o 
   4   4   0    10423.95    10593.20    157.03 o 
   5   4   0    24002.97    23892.31    351.20 o 
   6   4   0      465.61      423.80     18.63 o 
   7   4   0     2854.96     2828.76     56.17 o 
   8   4   0      157.67      176.97     18.84 o 
   9   4   0     1120.09     1114.40     40.18 o 
  10   4   0       31.56       17.44     13.29 o 
  11   4   0     4279.20     4489.95    116.45 o 
  12   4   0      180.85      162.62     31.84 o 
  13   4   0     2828.39     3064.13    111.11 o 
   1   5   0    19797.38    19836.44    306.60 o 
   2   5   0      208.78      204.40     11.75 o 
   3   5   0     4357.69     4217.48     70.54 o 
   4   5   0      303.75      286.72     15.27 o 
   5   5   0     6821.56     6840.36    109.40 o 
   6   5   0     1674.20     1626.02     37.95 o 
   7   5   0    23006.17    22280.90    322.80 o 
   8   5   0     1474.30     1401.15     70.50 o 
   9   5   0     9784.85    10094.61    181.69 o 
  10   5   0      145.55      135.41     23.40 o 
  11   5   0      355.79      387.12     34.49 o 
  12   5   0      177.92      185.75     31.69 o 
  13   5   0     3039.44     3301.66    162.60 o 
   0   6   0      513.50      214.04     41.55 o 
   1   6   0     1446.69     1474.93     40.68 o 
   2   6   0      323.59      328.80     16.08 o 
   3   6   0    19258.20    19194.25    275.53 o 
   4   6   0      760.45      841.05     27.75 o 
   5   6   0    14775.85    15021.91    222.24 o 
   6   6   0      361.92      360.85     19.71 o 
   7   6   0       20.15       40.69     12.60 o 
   8   6   0     1831.49     1740.05     63.07 o 
   9   6   0        7.59       22.63     15.73 o 
  10   6   0       71.26       52.99     20.12 o 
  11   6   0     1017.05      941.45     81.07 o 
  12   6   0      399.80      429.79     39.06 o 
   1   7   0       53.09       56.03     10.50 o 
   2   7   0     6138.01     6226.80    101.12 o 
   3   7   0      651.40      620.04     22.49 o 
   4   7   0     6016.31     6033.47    100.78 o 
   5   7   0      983.63      943.59     29.32 o 
   6   7   0      429.91      383.25     24.32 o 
   7   7   0     2631.42     2621.04     76.65 o 
   8   7   0      146.62      200.66     30.80 o 
   9   7   0      568.74      556.16     40.35 o 
  10   7   0      197.42      180.84     27.57 o 
  11   7   0      599.40      584.97     44.58 o 
  12   7   0      628.22      585.23     45.68 o 
   0   8   0      405.22      466.31     41.92 o 
   1   8   0       19.73       10.00      7.48 o 
   2   8   0     4410.86     4391.93     87.09 o 
   3   8   0      308.76      336.82     19.74 o 
   4   8   0      167.13      166.26     17.77 o 
   5   8   0     1295.54     1271.70     41.13 o 
   6   8   0     7818.05     7904.57    146.09 o 
   7   8   0       41.99       54.38     18.08 o 
   8   8   0     7089.59     6969.25    158.55 o 
   9   8   0      733.20      602.90     42.97 o 
  10   8   0     2110.52     2170.76     77.16 o 
  11   8   0      170.81      206.43     31.90 o 
   1   9   0        4.14       -6.66      8.06 o 
   2   9   0     2014.91     1959.37     78.84 o 
   3   9   0     1775.84     1800.10     50.36 o 
   4   9   0    17148.94    16786.87    277.13 o 
   5   9   0      194.78      217.45     22.02 o 
   6   9   0     2638.34     2678.62     80.79 o 
   7   9   0       82.36       77.12     22.32 o 
   8   9   0        4.58       -7.47     16.82 o 
   9   9   0       20.46       23.97     21.41 o 
  10   9   0      346.44      326.52     36.88 o 
   0  10   0    14538.46    14043.73    304.72 o 
   1  10   0     1119.79     1069.04     68.64 o 
   2  10   0     2579.89     2383.65     78.70 o 
   3  10   0      209.36      209.51     21.61 o 
   4  10   0      320.24      300.85     25.28 o 
   5  10   0       22.33       36.38     15.54 o 
   6  10   0     6071.47     5958.80    142.04 o 
   7  10   0      989.27     1010.69     56.94 o 
   8  10   0     4872.03     4752.42    126.08 o 
   9  10   0       44.80        7.53     20.22 o 
   1  11   0      848.02      872.63     45.20 o 
   2  11   0      654.00      673.46     65.91 o 
   3  11   0      823.85      833.83     45.31 o 
   4  11   0     2396.47     2502.92     67.78 o 
   5  11   0        4.03       -9.54     16.60 o 
   6  11   0     2556.19     2532.57     83.80 o 
   7  11   0      385.14      346.28     36.95 o 
   8  11   0       30.58       16.93     21.64 o 
   0  12   0     1227.82     1202.51     70.38 o 
   1  12   0       59.29       18.61     22.23 o 
   2  12   0       18.90       22.52     14.16 o 
   3  12   0     1538.53     1392.17     97.90 o 
   4  12   0      109.57      113.19     22.35 o 
   5  12   0     1173.49     1125.00    108.61 o 
   6  12   0      104.01       54.39     23.61 o 
   1  13   0     6353.02     6338.37    146.32 o 
   2  13   0      251.58      239.30     40.85 o 
   3  13   0      775.02      758.94     59.39 o 
   4  13   0      269.87      282.26     47.41 o 
 -13   0   1     2764.98     2823.47    124.11 o 
 -11   0   1    19956.46    20052.62    531.95 o 
  -9   0   1    17876.39    17871.76    374.52 o 
  -7   0   1     3578.06     3414.69     89.59 o 
  -5   0   1    17842.90    16910.48    729.53 o 
  -3   0   1     4272.87     4092.12    127.14 o 
   1   0   1    26634.45    26252.44    507.37 o 
   3   0   1    22674.97    22653.99    535.49 o 
   5   0   1    39442.55    40678.45    993.59 o 
   7   0   1     4996.29     5123.56    123.25 o 
   9   0   1    11271.52    11234.37    415.35 o 
  11   0   1    13709.08    13475.46    380.23 o 
  13   0   1     1377.83     1302.06     86.83 o 
 -14   1   1        1.44       -8.46     20.45 o 
 -13   1   1       10.66       17.10     17.67 o 
 -12   1   1       54.59       37.59     15.74 o 
 -11   1   1      358.95      368.51     43.15 o 
 -10   1   1     2342.04     2334.93     98.64 o 
  -9   1   1     5806.21     5846.96    110.52 o 
  -8   1   1      116.39      120.35     14.97 o 
  -7   1   1    24304.89    23823.76    479.23 o 
  -6   1   1     4157.80     4244.87     86.33 o 
  -5   1   1     3708.91     3451.76     70.50 o 
  -4   1   1     1409.00     1419.54     34.13 o 
  -3   1   1     6154.25     6026.26    188.88 o 
  -2   1   1     3384.28     3550.73     59.20 o 
  -1   1   1    40875.32    34503.70   2243.07 o 
   0   1   1      644.63      557.76     19.05 o 
   1   1   1    19878.89    20402.62    435.83 o 
   2   1   1      157.92      158.02      6.73 o 
   3   1   1     1870.71     1864.94     33.08 o 
   4   1   1       31.98       47.39      6.62 o 
   5   1   1     3109.29     3303.12     57.34 o 
   6   1   1      860.35      852.23     24.66 o 
   7   1   1     3539.89     3377.36     66.72 o 
   8   1   1        0.63        3.29      9.27 o 
   9   1   1    10291.11    10460.65    203.28 o 
  10   1   1     1846.64     1762.76     92.55 o 
  11   1   1      747.58      787.88     52.15 o 
  12   1   1        0.92       11.27     17.50 o 
  13   1   1      470.82      381.36     36.63 o 
 -14   2   1        4.79       20.57     21.66 o 
 -13   2   1     2606.10     2280.21    183.89 o 
 -12   2   1      158.19      137.27     30.70 o 
 -11   2   1     3717.58     3567.77     91.03 o 
 -10   2   1      136.79      169.18     20.78 o 
  -9   2   1     2737.36     2772.52     62.15 o 
  -8   2   1      940.58      944.47     29.35 o 
  -7   2   1      409.71      466.52     20.54 o 
  -6   2   1     4727.62     4723.60     78.73 o 
  -5   2   1     2431.80     2355.33     43.83 o 
  -4   2   1      182.55      206.72     10.61 o 
  -3   2   1      411.34      547.68     14.62 o 
  -2   2   1     3834.02     3770.41     57.14 o 
  -1   2   1      532.21      560.22     12.98 o 
   0   2   1    29989.71    30662.05    460.28 o 
   1   2   1      929.38      898.73     19.64 o 
   2   2   1      797.90      897.73     20.54 o 
   3   2   1     8877.55     8725.94    177.41 o 
   4   2   1     8686.76     8723.29    141.03 o 
   5   2   1     4012.81     3954.34     72.24 o 
   6   2   1       44.19       25.53      8.39 o 
   7   2   1      243.61      258.53     28.14 o 
   8   2   1      737.48      754.83     36.37 o 
   9   2   1      414.39      445.72     50.05 o 
  10   2   1     1141.48     1171.84     58.84 o 
  11   2   1     5609.24     5754.88    231.28 o 
  12   2   1      163.34      174.22     31.69 o 
  13   2   1     1985.22     1934.87    111.48 o 
 -14   3   1      991.17      994.65    107.38 o 
 -13   3   1      387.90      386.31     42.03 o 
 -12   3   1     2122.91     2285.35     74.21 o 
 -11   3   1     3114.54     3228.62    104.14 o 
 -10   3   1     3935.32     3955.16    140.19 o 
  -9   3   1     3178.76     3180.08     72.75 o 
  -8   3   1        0.05       20.19     10.54 o 
  -7   3   1       17.25       20.44      8.89 o 
  -6   3   1    14932.04    14814.38    216.36 o 
  -5   3   1      454.49      506.95     19.10 o 
  -4   3   1     3000.14     2874.90     49.68 o 
  -3   3   1      392.40      387.88     12.70 o 
  -2   3   1     9712.77     9924.18    141.94 o 
  -1   3   1     1756.95     1791.95     38.32 o 
   0   3   1     4630.91     4895.13     73.24 o 
   1   3   1        7.27        7.48      3.83 o 
   2   3   1     7938.97     7783.62    167.32 o 
   3   3   1     3515.59     3257.58     59.36 o 
   4   3   1    11453.71    11221.44    184.82 o 
   5   3   1      148.82      160.54     11.85 o 
   6   3   1     6319.65     6151.00    108.52 o 
   7   3   1     4671.50     4632.21     87.85 o 
   8   3   1     1590.46     1674.55     65.11 o 
   9   3   1      203.09      184.65     19.43 o 
  10   3   1     6011.79     6220.45    138.63 o 
  11   3   1       73.03       48.03     21.69 o 
  12   3   1     3222.13     3182.23    174.12 o 
  13   3   1      157.05      219.77     35.79 o 
 -13   4   1      177.90      184.18     34.32 o 
 -12   4   1      109.74      112.26     23.90 o 
 -11   4   1       66.58       83.97     21.44 o 
 -10   4   1     4113.02     4174.14     91.33 o 
  -9   4   1       37.31       64.36     14.55 o 
  -8   4   1    12256.70    12080.13    184.86 o 
  -7   4   1     6615.61     6387.06    105.10 o 
  -6   4   1     6921.44     6814.47    108.82 o 
  -5   4   1     1830.51     1890.19     38.79 o 
  -4   4   1      334.21      375.90     18.43 o 
  -3   4   1     2047.85     2118.39     38.95 o 
  -2   4   1     7594.91     7727.31    114.32 o 
  -1   4   1     4478.77     4504.07     70.11 o 
   0   4   1    31605.73    32559.60    448.68 o 
   1   4   1     6256.50     6579.67    121.25 o 
   2   4   1    11020.51    10758.28    191.96 o 
   3   4   1      139.36      124.19     10.79 o 
   4   4   1     1633.72     1745.16     39.45 o 
   5   4   1      550.44      513.81     18.95 o 
   6   4   1     8973.67     8877.51    201.84 o 
   7   4   1     3391.11     3348.98    152.90 o 
   8   4   1     9811.16     9964.09    202.45 o 
   9   4   1      179.43      186.41     20.59 o 
  10   4   1     4279.44     4438.15     97.65 o 
  11   4   1        1.90       -0.83     15.72 o 
  12   4   1        0.90       -3.80     21.22 o 
  13   4   1     1127.90     1215.30     75.54 o 
 -13   5   1      167.10      204.28     34.98 o 
 -12   5   1     6209.72     6487.84    169.74 o 
 -11   5   1      760.39      705.07     44.47 o 
 -10   5   1     2072.62     2211.32     70.69 o 
  -9   5   1       54.70       57.71     16.59 o 
  -8   5   1      674.64      680.11     31.87 o 
  -7   5   1       46.80       37.62      9.88 o 
  -6   5   1     4396.28     4266.07     81.39 o 
  -5   5   1      230.85      225.95     13.99 o 
  -4   5   1    39159.26    38937.64    540.66 o 
  -3   5   1      127.86      113.69     10.69 o 
  -2   5   1    32045.36    32728.00    454.17 o 
  -1   5   1        1.55        0.78      5.37 o 
   0   5   1        0.70        7.64      6.32 o 
   1   5   1       13.65        7.17      5.60 o 
   2   5   1    27152.07    27230.31    813.95 o 
   3   5   1     1986.74     1813.11     48.22 o 
   4   5   1    24675.71    24085.28    358.03 o 
   5   5   1      162.77      165.35     12.70 o 
   6   5   1     5993.28     5946.34     99.60 o 
   7   5   1        7.33       15.14     11.82 o 
   8   5   1        0.06       14.65     14.51 o 
   9   5   1      782.98      798.22     37.32 o 
  10   5   1     1631.63     1586.13     59.97 o 
  11   5   1       10.05       -8.26     19.89 o 
  12   5   1     4759.33     4924.17    230.12 o 
 -12   6   1      405.90      396.30     37.77 o 
 -11   6   1       25.66       42.60     19.87 o 
 -10   6   1     3950.64     3895.53    128.24 o 
  -9   6   1      106.00       94.77     20.40 o 
  -8   6   1     5466.59     5159.99    168.19 o 
  -7   6   1      711.90      687.26     37.34 o 
  -6   6   1     4839.82     4668.66     82.38 o 
  -5   6   1     3010.55     2979.28     57.17 o 
  -4   6   1       34.14       40.41      9.56 o 
  -3   6   1     3620.36     3700.98     64.76 o 
  -2   6   1     9261.04     9574.19    158.18 o 
  -1   6   1     2695.17     2751.84     55.08 o 
   0   6   1     4423.41     4690.02    151.05 o 
   1   6   1       33.90       22.89      6.56 o 
   2   6   1     6830.97     6631.59    128.70 o 
   3   6   1     2475.38     2543.28     63.19 o 
   4   6   1     2415.70     2476.82     50.00 o 
   5   6   1       77.66       63.54     13.42 o 
   6   6   1    13350.45    13128.60    199.37 o 
   7   6   1      483.86      442.47     27.25 o 
   8   6   1     4752.76     4442.12    109.73 o 
   9   6   1        0.28        3.51     15.95 o 
  10   6   1     1075.68     1110.55     54.93 o 
  11   6   1       33.60       17.18     20.53 o 
  12   6   1        0.49        0.36     22.25 o 
 -12   7   1     1358.40     1362.34     63.66 o 
 -11   7   1      345.05      366.89     36.65 o 
 -10   7   1       10.19       13.64     17.52 o 
  -9   7   1     2063.59     2007.20     77.88 o 
  -8   7   1       52.11       70.68     20.40 o 
  -7   7   1      616.03      610.31     29.96 o 
  -6   7   1      849.97      862.34     33.60 o 
  -5   7   1      106.69      110.65     16.90 o 
  -4   7   1     5020.19     5051.57     86.67 o 
  -3   7   1     1338.46     1451.32     34.90 o 
  -2   7   1     1250.29     1313.12     32.50 o 
  -1   7   1     1689.84     1689.90     40.97 o 
   0   7   1      706.67      699.85     22.79 o 
   1   7   1      672.05      763.18     30.00 o 
   2   7   1       30.47       48.54      9.84 o 
   3   7   1      743.02      726.09     24.92 o 
   4   7   1     4288.51     4389.38     78.96 o 
   5   7   1     2261.06     2235.61     49.54 o 
   6   7   1     1191.10     1235.65     41.21 o 
   7   7   1    10939.06    10668.91    215.63 o 
   8   7   1       29.26       61.73     19.36 o 
   9   7   1      483.32      477.14     37.54 o 
  10   7   1        1.79      -15.03     16.24 o 
  11   7   1        1.57      -21.82     18.23 o 
 -11   8   1     1341.58     1284.13     74.72 o 
 -10   8   1      150.43      138.91     26.59 o 
  -9   8   1      234.97      211.58     28.93 o 
  -8   8   1      240.38      187.49     26.28 o 
  -7   8   1       54.29       70.89     19.14 o 
  -6   8   1      333.78      285.84     31.58 o 
  -5   8   1     9855.25     9757.77    278.92 o 
  -4   8   1      536.56      534.90     28.90 o 
  -3   8   1    23168.04    23158.14    365.91 o 
  -2   8   1      263.72      266.61     17.56 o 
  -1   8   1     2162.58     2183.45     51.15 o 
   0   8   1        1.67       -8.33      7.26 o 
   1   8   1      436.28      423.49     31.07 o 
   2   8   1       75.13       67.41     11.40 o 
   3   8   1     5987.82     5889.72    109.93 o 
   4   8   1      192.75      184.54     29.77 o 
   5   8   1     7459.78     7409.37    137.46 o 
   6   8   1      682.28      662.99     41.14 o 
   7   8   1      766.33      651.30     42.06 o 
   8   8   1        7.22       -9.85     16.80 o 
   9   8   1      191.60      138.74     26.48 o 
  10   8   1       94.47       90.27     24.15 o 
  11   8   1     1463.78     1620.42     74.47 o 
 -10   9   1      100.81       40.79     22.84 o 
  -9   9   1     2665.27     2476.29     98.49 o 
  -8   9   1      277.18      289.37     32.37 o 
  -7   9   1     4177.18     4332.12    115.66 o 
  -6   9   1     1225.53     1145.67     42.60 o 
  -5   9   1     3798.06     3764.38     93.79 o 
  -4   9   1      411.52      456.80     30.89 o 
  -3   9   1     2364.65     2304.04     58.34 o 
  -2   9   1        0.00       -4.95     10.27 o 
  -1   9   1     5878.17     5829.21    109.88 o 
   0   9   1        9.10        7.36      9.20 o 
   1   9   1     5273.91     5210.47    101.19 o 
   2   9   1      272.53      257.61     23.42 o 
   3   9   1     4671.25     4428.12    103.22 o 
   4   9   1       31.88       22.35     14.73 o 
   5   9   1     2488.03     2484.11     75.44 o 
   6   9   1       39.01       56.85     20.34 o 
   7   9   1     9000.26     9152.33    196.91 o 
   8   9   1        1.06      -15.09     18.44 o 
   9   9   1     4222.75     4161.86    140.97 o 
  10   9   1      215.85      235.84     36.94 o 
  -9  10   1      249.64      200.03     31.82 o 
  -8  10   1       60.96       53.63     22.69 o 
  -7  10   1     1413.54     1509.83     69.46 o 
  -6  10   1       50.72       48.71     20.86 o 
  -5  10   1     7642.35     7704.73    211.82 o 
  -4  10   1       58.74       48.79     19.80 o 
  -3  10   1    12638.41    12597.43    216.90 o 
  -2  10   1      953.40      952.99     40.72 o 
  -1  10   1     5280.14     5098.69    114.51 o 
   0  10   1      961.59      935.13     41.44 o 
   1  10   1      617.01      571.68     31.95 o 
   2  10   1      722.19      645.00     37.44 o 
   3  10   1     4930.90     4611.18    125.24 o 
   4  10   1      576.37      509.00     35.62 o 
   5  10   1    10600.51    10594.47    218.84 o 
   6  10   1      309.28      349.48     34.63 o 
   7  10   1     1379.17     1342.19     61.19 o 
   8  10   1       16.67       39.67     22.67 o 
   9  10   1      405.38      430.95     46.15 o 
  -8  11   1       56.89       51.59     30.87 o 
  -7  11   1     2111.59     2129.93     81.36 o 
  -6  11   1      241.24      236.87     33.76 o 
  -5  11   1      887.20      903.50     47.42 o 
  -4  11   1      550.44      621.10     36.23 o 
  -3  11   1       74.23       35.82     14.34 o 
  -2  11   1      254.60      260.09     26.64 o 
  -1  11   1     6076.58     6166.10    136.08 o 
   0  11   1      367.65      407.15     36.58 o 
   1  11   1     1993.28     1955.68     62.18 o 
   2  11   1       41.97       22.50     14.43 o 
   3  11   1       49.30       17.91     13.60 o 
   4  11   1      693.21      693.61     48.69 o 
   5  11   1     1409.28     1364.79     60.48 o 
   6  11   1      361.70      313.25     34.89 o 
   7  11   1      813.77      845.83     54.08 o 
   8  11   1      386.15      386.20     40.85 o 
  -6  12   1     1981.29     1948.59     74.61 o 
  -5  12   1     1385.70     1358.43     74.05 o 
  -4  12   1      142.25      118.51     20.68 o 
  -3  12   1       23.52       60.28     20.00 o 
  -2  12   1     2825.32     2771.79     80.57 o 
  -1  12   1     1332.02     1335.56     61.41 o 
   0  12   1     2602.05     2396.19    155.95 o 
   1  12   1       21.88       28.55     16.45 o 
   2  12   1     1217.66     1237.70     56.00 o 
   3  12   1      548.66      514.47     41.74 o 
   4  12   1       10.86       28.08     25.72 o 
   5  12   1      170.81      129.22     30.88 o 
   6  12   1     1602.59     1524.72     82.37 o 
  -4  13   1     1813.87     1821.79    102.06 o 
  -3  13   1      116.86      105.50     22.04 o 
  -2  13   1     1030.24     1106.48     60.95 o 
  -1  13   1        2.84        7.57     16.60 o 
   0  13   1      216.03      214.23     29.31 o 
   1  13   1        2.11       -3.11     16.26 o 
   2  13   1     1615.02     1615.60     61.36 o 
   3  13   1      501.26      491.13     46.90 o 
 -14   0   2      650.03      760.09     71.11 o 
 -12   0   2      146.75      213.83     45.43 o 
 -10   0   2     1878.77     2037.78     70.32 o 
  -8   0   2    31136.31    31186.27    624.90 o 
  -6   0   2    41008.93    40939.92    802.18 o 
  -4   0   2     2178.22     2131.44     54.71 o 
  -2   0   2     9735.04    10253.34    201.47 o 
   0   0   2    69421.76    51460.31   1234.25 o 
   2   0   2    42974.76    43125.68    832.72 o 
   4   0   2     1192.53     1251.12     37.76 o 
   6   0   2        5.08       19.13      8.42 o 
   8   0   2     3808.42     3734.85    169.85 o 
  10   0   2     8478.55     8229.37    353.22 o 
  12   0   2       38.91       34.09     28.50 o 
 -14   1   2     1062.99     1073.90     58.55 o 
 -13   1   2       95.06       91.21     23.43 o 
 -12   1   2     6619.31     6765.86    153.63 o 
 -11   1   2      345.70      313.47     25.75 o 
 -10   1   2     4054.00     4065.22     78.53 o 
  -9   1   2        8.77        9.55     10.21 o 
  -8   1   2      496.07      527.69     24.30 o 
  -7   1   2     2585.20     2651.81     52.42 o 
  -6   1   2    12860.68    13171.93    192.91 o 
  -5   1   2       28.67       39.72      7.15 o 
  -4   1   2     5410.43     5191.25     86.52 o 
  -3   1   2       36.73       41.02      6.33 o 
  -2   1   2    46370.96    45777.70    680.96 o 
  -1   1   2     9512.79     9964.08    151.04 o 
   0   1   2     4238.67     4230.00     66.79 o 
   1   1   2      942.99      906.79     18.03 o 
   2   1   2    29912.39    30603.27    593.62 o 
   3   1   2     1153.43     1095.03     34.93 o 
   4   1   2    46936.02    47121.98    647.20 o 
   5   1   2     2974.11     3205.73     56.11 o 
   6   1   2     8468.04     8424.58    129.79 o 
   7   1   2      165.58      158.64     14.21 o 
   8   1   2      398.65      351.13     23.73 o 
   9   1   2      262.08      234.98     25.65 o 
  10   1   2     5651.49     5538.69    149.56 o 
  11   1   2      294.97      279.22     34.58 o 
  12   1   2     4559.73     4520.47    242.75 o 
  13   1   2      198.56      215.77     35.06 o 
 -14   2   2      471.35      457.94     46.36 o 
 -13   2   2     1758.97     1686.89     64.29 o 
 -12   2   2      731.89      676.47     58.90 o 
 -11   2   2     2152.89     2072.64     64.98 o 
 -10   2   2     2082.97     2100.61     54.45 o 
  -9   2   2      320.32      303.25     29.41 o 
  -8   2   2     7978.53     7900.90    151.49 o 
  -7   2   2     6878.24     7034.25    134.46 o 
  -6   2   2     7050.66     7099.50    121.24 o 
  -5   2   2     8101.02     8135.96    134.27 o 
  -4   2   2       49.90       90.50      8.29 o 
  -3   2   2     9829.16    10698.00    152.15 o 
  -2   2   2      116.05      163.82     11.76 o 
  -1   2   2     2061.25     2144.40     46.25 o 
   0   2   2    23180.17    22895.55    560.93 o 
   1   2   2     1388.51     1516.11     26.71 o 
   2   2   2    19716.35    19698.71    378.52 o 
   3   2   2    19709.19    20058.48    280.21 o 
   4   2   2     2289.61     2415.17     43.15 o 
   5   2   2     3332.21     3450.89     59.59 o 
   6   2   2        6.50       71.95     29.24 o 
   7   2   2       30.18       26.31     11.63 o 
   8   2   2     1587.39     1586.78     46.55 o 
   9   2   2     3614.69     3642.50     81.86 o 
  10   2   2     1619.76     1608.78     58.89 o 
  11   2   2     1288.65     1307.57     57.29 o 
  12   2   2      408.14      403.16     37.38 o 
  13   2   2       69.72       54.76     22.40 o 
 -14   3   2        1.28       12.67     19.33 o 
 -13   3   2        1.68        3.04     22.83 o 
 -12   3   2      157.76      130.05     30.41 o 
 -11   3   2        2.44        2.96     13.18 o 
 -10   3   2        7.78       16.52     12.91 o 
  -9   3   2      878.50      880.02     44.84 o 
  -8   3   2       77.52       82.61     12.08 o 
  -7   3   2    16835.36    16607.69    242.27 o 
  -6   3   2       95.92      128.71     13.48 o 
  -5   3   2        8.64       38.98      6.70 o 
  -4   3   2     8183.74     8694.59    128.42 o 
  -3   3   2      450.54      431.94     12.64 o 
  -2   3   2      439.63      498.84     15.64 o 
  -1   3   2     5842.30     5870.69    105.53 o 
   0   3   2    29111.50    29854.37    513.56 o 
   1   3   2    26400.26    25055.79    730.49 o 
   2   3   2        7.64       18.07      7.52 o 
   3   3   2     1572.72     1645.12     34.65 o 
   4   3   2     1498.60     1493.80     31.16 o 
   5   3   2     2187.68     2129.85     41.65 o 
   6   3   2     1411.03     1473.18     34.02 o 
   7   3   2     1090.39     1041.16     35.58 o 
   8   3   2       50.05       57.99     16.21 o 
   9   3   2    11823.94    12146.72    211.82 o 
  10   3   2      402.88      444.70     35.05 o 
  11   3   2     1828.82     1783.92     94.19 o 
  12   3   2     1550.44     1452.43     87.38 o 
  13   3   2      689.65      627.23     87.03 o 
 -14   4   2      157.14      153.58     33.79 o 
 -13   4   2     2915.48     2964.77    106.35 o 
 -12   4   2       70.35       58.93     20.32 o 
 -11   4   2     7043.67     7298.44    159.76 o 
 -10   4   2     2816.28     2882.86     80.45 o 
  -9   4   2     4191.03     4134.35     77.72 o 
  -8   4   2      145.97      164.95     16.26 o 
  -7   4   2      120.18      115.78     13.28 o 
  -6   4   2        6.58        8.31      6.96 o 
  -5   4   2    13655.94    13583.70    216.69 o 
  -4   4   2     1616.70     1840.53     39.93 o 
  -3   4   2    41330.59    41257.59    618.03 o 
  -2   4   2     1435.57     1540.12     29.75 o 
  -1   4   2     9773.02    10026.09    159.15 o 
   0   4   2     1425.24     1542.89     30.69 o 
   1   4   2     1711.95     1810.86     34.46 o 
   2   4   2      471.45      424.17     15.34 o 
   3   4   2    13888.08    13612.66    196.73 o 
   4   4   2     5442.48     5524.23     88.95 o 
   5   4   2    20684.59    20091.36    287.98 o 
   6   4   2     1265.84     1247.47     47.39 o 
   7   4   2     2322.11     2289.67    125.49 o 
   8   4   2      140.38      135.73     17.59 o 
   9   4   2      204.77      220.93     23.31 o 
  10   4   2     2442.56     2587.74     77.13 o 
  11   4   2     5097.43     5217.14    242.38 o 
  12   4   2       32.08        8.12     18.21 o 
  13   4   2     3674.38     3770.11    164.04 o 
 -13   5   2     3566.26     3797.22    125.83 o 
 -12   5   2      150.62      153.59     26.14 o 
 -11   5   2      701.01      770.80     46.23 o 
 -10   5   2       86.58       77.33     20.04 o 
  -9   5   2     7157.18     6871.92    149.18 o 
  -8   5   2      179.84      177.77     18.13 o 
  -7   5   2    10917.88    10728.27    164.86 o 
  -6   5   2     1136.70     1046.40     28.36 o 
  -5   5   2     4093.11     3949.28     70.02 o 
  -4   5   2       27.29       42.76      7.59 o 
  -3   5   2     1006.73     1034.49     26.30 o 
  -2   5   2      282.14      282.61     13.27 o 
  -1   5   2    16360.02    16066.08    228.80 o 
   0   5   2     2374.58     2456.83     44.86 o 
   1   5   2    22788.63    23248.17    326.49 o 
   2   5   2      311.96      296.12     14.71 o 
   3   5   2    10917.62    11119.48    165.36 o 
   4   5   2        5.70       10.00      7.69 o 
   5   5   2     1064.80     1046.40     30.93 o 
   6   5   2      553.30      594.73     33.48 o 
   7   5   2    17880.85    17808.93    481.45 o 
   8   5   2        8.58        6.81     12.67 o 
   9   5   2     8006.12     8065.38    171.26 o 
  10   5   2       29.45       12.83     14.17 o 
  11   5   2      314.71      301.18     38.69 o 
  12   5   2        0.04       26.49     23.87 o 
 -13   6   2     1929.06     1815.30     81.34 o 
 -12   6   2       17.49        3.71     19.62 o 
 -11   6   2     4493.94     4385.51    114.31 o 
 -10   6   2       31.32       39.08     18.20 o 
  -9   6   2     1410.44     1268.97     57.24 o 
  -8   6   2      114.57      104.23     19.21 o 
  -7   6   2      186.93      182.67     17.77 o 
  -6   6   2       85.65       96.16     16.33 o 
  -5   6   2     7581.41     7595.10    135.75 o 
  -4   6   2       77.79       84.60      9.57 o 
  -3   6   2    39781.04    39761.55    603.19 o 
  -2   6   2       80.57       73.93      9.44 o 
  -1   6   2     1034.07     1103.26     29.81 o 
   0   6   2     2369.13     2566.42     48.47 o 
   1   6   2     6211.40     6423.70    111.47 o 
   2   6   2      144.90      156.36     12.28 o 
   3   6   2     1100.27     1030.19     28.55 o 
   4   6   2     3824.74     3730.36     95.26 o 
   5   6   2     8657.59     8612.25    149.46 o 
   6   6   2     1508.32     1553.65     52.45 o 
   7   6   2      705.77      758.87     39.00 o 
   8   6   2     1534.36     1467.46     69.19 o 
   9   6   2       49.09       20.41     25.26 o 
  10   6   2      243.41      250.28     37.61 o 
  11   6   2     1873.77     1924.00     84.00 o 
  12   6   2       49.15       83.90     28.76 o 
 -12   7   2     1446.31     1491.85     64.99 o 
 -11   7   2      941.88      925.61     53.66 o 
 -10   7   2     1138.51      967.23     52.48 o 
  -9   7   2     1488.58     1416.29     57.18 o 
  -8   7   2       30.32       24.37     14.97 o 
  -7   7   2      113.78      111.97     15.84 o 
  -6   7   2     1130.82     1141.00     37.70 o 
  -5   7   2      346.70      349.78     29.38 o 
  -4   7   2    17407.51    17592.22    282.23 o 
  -3   7   2       89.40       74.39     10.52 o 
  -2   7   2     3545.84     3626.57     65.26 o 
  -1   7   2     3290.55     3289.38     60.70 o 
   0   7   2     2987.89     3071.30     57.74 o 
   1   7   2      374.35      381.53     20.56 o 
   2   7   2      928.68      920.81     27.71 o 
   3   7   2     2613.65     2659.10     66.16 o 
   4   7   2      736.91      730.45     29.01 o 
   5   7   2      968.44      996.44     34.20 o 
   6   7   2      952.87      995.88     55.98 o 
   7   7   2     3924.96     3876.62    101.09 o 
   8   7   2      325.23      366.72     34.08 o 
   9   7   2     1172.75     1091.71     56.99 o 
  10   7   2      555.33      538.78     42.17 o 
  11   7   2      169.49      211.51     31.39 o 
 -11   8   2      327.94      342.47     37.00 o 
 -10   8   2     1603.74     1550.82     64.16 o 
  -9   8   2      249.13      193.00     27.47 o 
  -8   8   2     2004.49     2028.03     68.21 o 
  -7   8   2      359.77      373.71     25.78 o 
  -6   8   2     1494.49     1373.18     43.77 o 
  -5   8   2      196.24      246.04     20.80 o 
  -4   8   2      622.60      618.54     29.34 o 
  -3   8   2       38.29       63.51     13.23 o 
  -2   8   2     1749.49     1756.36     41.35 o 
  -1   8   2      114.88      124.16     13.04 o 
   0   8   2     4590.45     4600.35     89.14 o 
   1   8   2       48.99       66.68     12.49 o 
   2   8   2     4491.45     4305.59    120.55 o 
   3   8   2        1.70       -5.59      8.38 o 
   4   8   2      447.54      450.69     25.76 o 
   5   8   2      172.20      134.18     21.10 o 
   6   8   2     8496.56     8691.26    183.39 o 
   7   8   2        2.89      -12.25     15.39 o 
   8   8   2     6699.98     6673.20    239.22 o 
   9   8   2      463.76      442.68     39.91 o 
  10   8   2     1487.56     1502.10     65.50 o 
 -11   9   2      140.00      172.53     38.53 o 
 -10   9   2     2546.12     2440.56     83.86 o 
  -9   9   2      318.72      259.15     43.00 o 
  -8   9   2       84.16       41.65     22.93 o 
  -7   9   2      210.82      186.74     26.01 o 
  -6   9   2     1995.43     2032.37     57.38 o 
  -5   9   2       16.29       17.69     12.63 o 
  -4   9   2    15778.51    15872.65    263.03 o 
  -3   9   2       99.88       97.57     16.07 o 
  -2   9   2    12819.28    12565.37    268.92 o 
  -1   9   2     1461.92     1491.32     43.32 o 
   0   9   2      149.13      158.80     15.62 o 
   1   9   2      373.61      365.10     24.44 o 
   2   9   2     1141.31     1152.86     38.48 o 
   3   9   2     1083.13     1099.27     47.17 o 
   4   9   2     8914.84     8351.58    377.15 o 
   5   9   2      417.44      396.56     33.83 o 
   6   9   2     8573.62     8374.84    181.68 o 
   7   9   2      494.56      528.91     50.48 o 
   8   9   2       12.87       29.36     24.88 o 
   9   9   2       52.47       38.72     23.52 o 
  10   9   2     1399.81     1407.38     68.90 o 
 -10  10   2      564.96      494.86     54.09 o 
  -9  10   2      141.87      125.14     28.05 o 
  -8  10   2     3693.26     3618.88    112.32 o 
  -7  10   2        2.17        2.98     17.47 o 
  -6  10   2     4380.28     4372.57     97.71 o 
  -5  10   2       90.38       77.00     17.11 o 
  -4  10   2      344.74      367.54     27.63 o 
  -3  10   2      877.91      850.69     37.95 o 
  -2  10   2     4498.60     4532.24    105.46 o 
  -1  10   2     1292.37     1237.52     41.08 o 
   0  10   2     5077.55     5123.12    114.74 o 
   1  10   2     1619.08     1577.83     49.08 o 
   2  10   2     2493.65     2443.83     70.24 o 
   3  10   2        9.23      -10.26     13.26 o 
   4  10   2      149.33      103.85     24.66 o 
   5  10   2      227.60      218.82     28.79 o 
   6  10   2     3678.87     3695.08    103.68 o 
   7  10   2       14.29      -10.24     17.88 o 
   8  10   2     4487.20     4510.34    123.23 o 
   9  10   2      109.14      110.31     27.22 o 
  -8  11   2       29.04       34.01     21.41 o 
  -7  11   2        2.90       -9.04     18.54 o 
  -6  11   2     2934.47     2870.70     89.04 o 
  -5  11   2      837.29      918.16     43.36 o 
  -4  11   2     2253.93     2222.03     62.57 o 
  -3  11   2      282.56      298.14     25.85 o 
  -2  11   2     3996.14     4021.02     99.71 o 
  -1  11   2     2257.33     2262.70     68.11 o 
   0  11   2      167.02      188.20     23.36 o 
   1  11   2      174.28      133.52     28.56 o 
   2  11   2     1099.73     1098.55     51.95 o 
   3  11   2      433.36      373.55     32.02 o 
   4  11   2     5177.25     5063.73    125.91 o 
   5  11   2       37.78       26.19     29.82 o 
   6  11   2      719.05      706.64     66.61 o 
   7  11   2      950.06      866.45     62.93 o 
  -7  12   2      296.74      268.12     42.47 o 
  -6  12   2      350.21      389.97     38.48 o 
  -5  12   2     1224.96     1217.92     49.71 o 
  -4  12   2      783.44      703.87     40.20 o 
  -3  12   2     2036.27     1979.64     60.04 o 
  -2  12   2        1.74       10.13     20.86 o 
  -1  12   2       14.05       18.65     16.06 o 
   0  12   2      686.21      720.00     43.18 o 
   1  12   2      893.75      881.56     55.13 o 
   2  12   2       64.44       36.61     16.18 o 
   3  12   2     2253.61     2300.40    107.58 o 
   4  12   2     1202.27     1169.77     62.90 o 
   5  12   2     2703.88     2670.62     99.16 o 
   6  12   2        8.88       49.98     23.63 o 
  -4  13   2       85.99       87.80     39.20 o 
  -3  13   2      131.10      128.54     27.17 o 
  -2  13   2       41.64       46.15     19.00 o 
  -1  13   2     3839.96     3913.39    104.94 o 
   0  13   2      124.87      101.22     22.35 o 
   1  13   2     5644.59     5903.28    160.02 o 
   2  13   2       38.37       13.72     17.46 o 
   3  13   2      448.25      475.79     58.22 o 
 -13   0   3     3960.12     4092.92    153.87 o 
 -11   0   3     3790.77     3850.14    109.67 o 
  -9   0   3     5222.02     5173.63    129.97 o 
  -7   0   3      315.76      325.55     26.31 o 
  -5   0   3    12913.77    12540.93    256.04 o 
  -3   0   3     5804.09     5729.96    118.75 o 
  -1   0   3      101.67      113.40      7.23 o 
   1   0   3        6.37       -5.28      5.33 o 
   3   0   3   107326.56   106896.34   2550.97 o 
   5   0   3    23486.54    22339.47    720.52 o 
   7   0   3     1238.40     1102.61    133.34 o 
   9   0   3       65.60        7.32     17.33 o 
  11   0   3     4698.76     4436.25    163.91 o 
  13   0   3     3471.09     3329.00    161.30 o 
 -14   1   3      837.99      846.11     51.19 o 
 -13   1   3     1047.57     1103.98     54.16 o 
 -12   1   3     1678.66     1671.12     53.32 o 
 -11   1   3      211.99      236.72     20.14 o 
 -10   1   3      492.86      487.13     25.71 o 
  -9   1   3     7284.83     7205.94    119.62 o 
  -8   1   3        5.69       13.99     11.27 o 
  -7   1   3    51824.79    51178.20    707.52 o 
  -6   1   3      335.85      343.39     16.87 o 
  -5   1   3    15038.12    14489.23    259.62 o 
  -4   1   3     2824.75     2850.03     47.88 o 
  -3   1   3      163.13      240.14     15.17 o 
  -2   1   3     1837.95     1749.56     28.33 o 
  -1   1   3    39658.84    38923.01    528.76 o 
   0   1   3       12.43       22.44      4.35 o 
   1   1   3    32905.70    33077.47    468.31 o 
   2   1   3     6850.83     6881.94    127.07 o 
   3   1   3    13503.16    13502.70    350.20 o 
   4   1   3     6706.40     6603.41    109.08 o 
   5   1   3       48.18       67.22      9.76 o 
   6   1   3     2901.56     2988.43     55.23 o 
   7   1   3     3085.10     3054.26     67.37 o 
   8   1   3      762.79      722.72     32.83 o 
   9   1   3     8059.90     8085.17    172.57 o 
  10   1   3       19.15       14.36     17.20 o 
  11   1   3      726.55      717.85     46.21 o 
  12   1   3      123.78       83.10     23.64 o 
  13   1   3     1487.61     1493.58    101.30 o 
 -14   2   3       82.74       43.28     25.31 o 
 -13   2   3      989.03     1008.13    113.76 o 
 -12   2   3       27.21       24.55     15.91 o 
 -11   2   3      753.60      829.26     39.08 o 
 -10   2   3      288.01      286.32     21.97 o 
  -9   2   3     1681.20     1593.59     40.75 o 
  -8   2   3     6299.64     6314.46    112.31 o 
  -7   2   3      576.54      593.66     23.23 o 
  -6   2   3     5340.45     5146.67     90.18 o 
  -5   2   3     1674.44     1501.06     31.17 o 
  -4   2   3     4228.30     4221.81     66.55 o 
  -3   2   3      115.50      202.05     12.01 o 
  -2   2   3    17954.07    18148.86    274.18 o 
  -1   2   3      559.06      625.79     13.98 o 
   0   2   3     4982.86     5044.23     90.39 o 
   1   2   3    11284.46    11414.44    175.12 o 
   2   2   3      199.39      272.79     13.21 o 
   3   2   3    24792.25    25000.54    384.76 o 
   4   2   3     3340.77     3583.56     68.47 o 
   5   2   3    12322.73    12001.90    197.39 o 
   6   2   3       15.92       29.73     10.38 o 
   7   2   3     2701.70     2739.78     63.31 o 
   8   2   3     3126.69     3089.25     88.77 o 
   9   2   3      612.15      588.48     38.65 o 
  10   2   3     4431.06     4301.08    110.56 o 
  11   2   3     4013.37     4019.23    108.79 o 
  12   2   3      242.57      231.18     33.11 o 
  13   2   3     1790.83     1754.06     71.49 o 
 -14   3   3     2909.48     3087.85    126.10 o 
 -13   3   3      209.61      193.43     50.11 o 
 -12   3   3     4002.28     4358.29    123.51 o 
 -11   3   3     2208.00     2180.59     81.31 o 
 -10   3   3      485.72      485.50     25.37 o 
  -9   3   3     6676.47     6697.35    122.95 o 
  -8   3   3      932.18      903.17     41.70 o 
  -7   3   3      356.10      359.12     19.60 o 
  -6   3   3     6227.83     6359.77    110.08 o 
  -5   3   3     1394.31     1481.49     33.58 o 
  -4   3   3     4778.82     4689.04     73.43 o 
  -3   3   3      261.33      253.84     21.04 o 
  -2   3   3    13241.15    12921.40    296.08 o 
  -1   3   3     1006.65      933.74     21.47 o 
   0   3   3    11326.65    11328.53    224.26 o 
   1   3   3      304.19      288.90     12.35 o 
   2   3   3     5970.64     5771.35     98.02 o 
   3   3   3     2275.13     2428.56     43.21 o 
   4   3   3    15401.47    15098.60    217.26 o 
   5   3   3     1823.37     1755.56     43.90 o 
   6   3   3      904.64      952.84     32.87 o 
   7   3   3     1192.27     1192.54     38.94 o 
   8   3   3      587.07      592.87     32.07 o 
   9   3   3        3.33       11.53     13.13 o 
  10   3   3     1915.05     1918.12     66.88 o 
  11   3   3     1216.72     1205.62     72.04 o 
  12   3   3     2949.79     2859.28     90.96 o 
  13   3   3       65.07       85.13     24.94 o 
 -14   4   3     4274.76     4413.18    317.76 o 
 -13   4   3      296.00      288.06     37.73 o 
 -12   4   3      618.64      608.92     47.64 o 
 -11   4   3      486.42      376.36     54.06 o 
 -10   4   3     1677.04     1829.90     78.26 o 
  -9   4   3       75.47       53.18     13.60 o 
  -8   4   3     7966.75     7881.50    154.51 o 
  -7   4   3       12.30        7.04      7.45 o 
  -6   4   3    11310.68    11038.07    178.43 o 
  -5   4   3       52.64       63.10      7.47 o 
  -4   4   3     2808.36     2864.16     49.46 o 
  -3   4   3     1007.59      942.81     38.93 o 
  -2   4   3     9080.55     9248.71    204.81 o 
  -1   4   3    10901.47    10957.61    163.87 o 
   0   4   3    31007.69    30668.31    423.52 o 
   1   4   3    27156.60    28026.26    452.37 o 
   2   4   3    25631.72    24951.99    686.96 o 
   3   4   3       64.24       47.68      7.80 o 
   4   4   3      653.60      627.21     21.10 o 
   5   4   3     2085.92     2104.07     42.63 o 
   6   4   3     8039.95     8127.97    179.31 o 
   7   4   3      187.00      187.67     19.53 o 
   8   4   3    13616.95    13699.43    238.13 o 
   9   4   3      592.87      585.15     34.87 o 
  10   4   3     6531.83     6410.02    148.40 o 
  11   4   3       59.22       91.78     22.48 o 
  12   4   3       61.45       82.69     23.12 o 
 -13   5   3       68.16       46.73     22.70 o 
 -12   5   3     3669.64     3733.20    102.34 o 
 -11   5   3      126.72      138.71     24.66 o 
 -10   5   3    10414.48    10267.50    208.25 o 
  -9   5   3      577.02      617.78     31.53 o 
  -8   5   3     1811.64     1750.17     77.13 o 
  -7   5   3      209.42      161.26     15.82 o 
  -6   5   3     8158.26     8141.72    127.03 o 
  -5   5   3     1313.79     1295.77     29.57 o 
  -4   5   3    30568.86    30636.40    468.06 o 
  -3   5   3     5075.57     5015.38     80.13 o 
  -2   5   3    22656.62    22430.16    402.37 o 
  -1   5   3      141.74      164.65     11.10 o 
   0   5   3        6.22        5.18      6.13 o 
   1   5   3      408.25      476.29     17.34 o 
   2   5   3      203.28      150.97     16.26 o 
   3   5   3        6.01       13.99      7.13 o 
   4   5   3     6934.41     7234.26    114.67 o 
   5   5   3      247.74      284.79     15.74 o 
   6   5   3     9845.70     9998.16    175.46 o 
   7   5   3       55.26       43.89     14.08 o 
   8   5   3     1374.98     1343.00     45.21 o 
   9   5   3     1308.86     1356.86     47.25 o 
  10   5   3     1542.99     1627.78     61.40 o 
  11   5   3      660.09      747.34     70.11 o 
  12   5   3     2949.02     2763.28    298.34 o 
 -13   6   3      672.97      712.77     58.19 o 
 -12   6   3      642.76      665.50     45.85 o 
 -11   6   3      348.34      326.21     32.65 o 
 -10   6   3     4295.44     4130.29    106.06 o 
  -9   6   3      171.15      132.96     21.57 o 
  -8   6   3     3823.65     3669.09    101.65 o 
  -7   6   3     1142.18     1090.46     36.70 o 
  -6   6   3      852.60      848.54     30.87 o 
  -5   6   3     7351.90     7626.64    133.74 o 
  -4   6   3     2784.17     2886.14     53.22 o 
  -3   6   3     2440.44     2421.21     46.56 o 
  -2   6   3     6581.78     6805.01    116.60 o 
  -1   6   3      697.64      721.29     22.39 o 
   0   6   3    25808.35    26085.59    366.55 o 
   1   6   3      119.94      141.69     12.01 o 
   2   6   3     7040.35     6872.23    260.94 o 
   3   6   3       75.64       72.84     10.24 o 
   4   6   3      470.04      433.04     20.21 o 
   5   6   3       12.88        7.18     11.15 o 
   6   6   3    12069.19    12196.19    210.38 o 
   7   6   3      249.26      282.41     29.76 o 
   8   6   3     8613.82     8738.42    163.53 o 
   9   6   3      290.94      236.88     24.26 o 
  10   6   3      322.63      258.58     41.26 o 
  11   6   3      242.11      274.24     50.42 o 
 -12   7   3     1245.60     1255.74     84.02 o 
 -11   7   3      210.34      191.41     29.08 o 
 -10   7   3      959.55      997.45     54.09 o 
  -9   7   3     3232.72     3024.63     86.25 o 
  -8   7   3      245.33      298.19     23.96 o 
  -7   7   3       12.70       15.54     10.77 o 
  -6   7   3     2415.16     2407.30     65.26 o 
  -5   7   3       99.61      120.90     18.82 o 
  -4   7   3     5831.14     6013.97    110.80 o 
  -3   7   3     1607.30     1598.61     42.13 o 
  -2   7   3     5587.59     5565.53    100.63 o 
  -1   7   3     7283.96     6983.05    121.64 o 
   0   7   3      116.17      118.16     12.21 o 
   1   7   3     4976.76     4792.66     82.28 o 
   2   7   3       74.89       95.80     12.36 o 
   3   7   3      968.36      984.96     33.57 o 
   4   7   3     2457.98     2482.06     52.76 o 
   5   7   3     2547.44     2600.01     76.12 o 
   6   7   3     1544.05     1510.81     47.51 o 
   7   7   3     6097.40     6313.74    140.91 o 
   8   7   3        0.06        7.59     14.83 o 
   9   7   3     1198.33     1219.56     98.37 o 
  10   7   3     1226.79     1101.61    111.32 o 
  11   7   3        2.46       25.77     22.42 o 
 -12   8   3        3.39      -29.63     24.58 o 
 -11   8   3     3364.65     3399.74    119.94 o 
 -10   8   3        0.96      -13.22     19.86 o 
  -9   8   3     1104.60     1173.81     53.88 o 
  -8   8   3      357.32      364.01     26.98 o 
  -7   8   3      302.06      322.41     27.31 o 
  -6   8   3      677.04      638.58     41.11 o 
  -5   8   3     5305.95     5356.81    105.19 o 
  -4   8   3     1133.08     1102.63     36.80 o 
  -3   8   3    12715.83    12761.88    212.32 o 
  -2   8   3     2206.18     2156.23     58.10 o 
  -1   8   3     3486.78     3412.13     65.35 o 
   0   8   3      580.68      578.99     25.38 o 
   1   8   3      240.01      249.47     19.70 o 
   2   8   3      131.51      122.98     13.75 o 
   3   8   3      398.11      407.37     24.12 o 
   4   8   3       68.47       67.65     12.56 o 
   5   8   3     4781.64     4727.17     99.40 o 
   6   8   3      587.34      567.95     45.45 o 
   7   8   3     1898.88     2081.71     91.68 o 
   8   8   3     1581.90     1648.06     75.51 o 
   9   8   3      468.48      406.92     55.31 o 
  10   8   3      240.47      288.31     34.41 o 
 -11   9   3       12.18       29.36     30.34 o 
 -10   9   3      256.70      260.14     41.06 o 
  -9   9   3     4394.74     4264.45    131.25 o 
  -8   9   3      113.61      109.50     31.95 o 
  -7   9   3     2968.48     2837.00     71.69 o 
  -6   9   3      335.63      321.96     28.53 o 
  -5   9   3     3393.58     3399.89     77.62 o 
  -4   9   3       10.43       36.59     12.58 o 
  -3   9   3      401.81      389.27     25.60 o 
  -2   9   3      974.46      886.70     41.65 o 
  -1   9   3    15841.29    15502.90    254.31 o 
   0   9   3      490.22      490.80     27.93 o 
   1   9   3    11211.87    11050.35    208.43 o 
   2   9   3        0.66      -12.51      9.24 o 
   3   9   3     4082.65     4166.62    107.71 o 
   4   9   3      896.90      786.36     72.10 o 
   5   9   3       14.64        0.12     14.24 o 
   6   9   3      362.10      348.98     39.96 o 
   7   9   3     8592.65     8922.93    394.48 o 
   8   9   3      339.99      369.21     41.54 o 
   9   9   3     5232.64     5437.97    239.13 o 
 -10  10   3     1713.58     1766.96    149.80 o 
  -9  10   3      894.52      842.00     64.74 o 
  -8  10   3       93.32      137.04     27.94 o 
  -7  10   3       69.16       86.80     18.45 o 
  -6  10   3      132.49      146.71     22.39 o 
  -5  10   3     2551.36     2564.48     66.86 o 
  -4  10   3     1233.05     1192.80     42.14 o 
  -3  10   3    10298.64    10439.66    184.62 o 
  -2  10   3      160.82      134.20     18.03 o 
  -1  10   3     2785.23     2828.60     67.48 o 
   0  10   3      986.91      946.95     42.14 o 
   1  10   3       89.53       87.66     16.65 o 
   2  10   3       42.93       28.91     12.65 o 
   3  10   3     2928.83     2781.59     69.47 o 
   4  10   3      331.17      334.35     33.27 o 
   5  10   3     4092.12     4186.00    158.46 o 
   6  10   3      422.04      328.86     46.68 o 
   7  10   3      561.56      569.36     51.53 o 
   8  10   3      162.00      170.93     34.75 o 
  -8  11   3      244.76      259.74     67.43 o 
  -7  11   3     4252.26     4053.90    216.55 o 
  -6  11   3        8.17       19.68     17.63 o 
  -5  11   3      417.20      394.07     30.46 o 
  -4  11   3     1034.29      964.33     41.79 o 
  -3  11   3      986.97      983.17     41.65 o 
  -2  11   3        9.29        9.42     15.76 o 
  -1  11   3     5048.30     5035.44    117.34 o 
   0  11   3     1815.60     1804.35     52.94 o 
   1  11   3     2061.61     2056.34     64.03 o 
   2  11   3      834.66      813.57     43.92 o 
   3  11   3      490.02      465.26     41.26 o 
   4  11   3      840.86      931.18     61.39 o 
   5  11   3      204.35      158.56     26.20 o 
   6  11   3      528.73      609.90     45.73 o 
   7  11   3      940.81      829.97     53.49 o 
  -7  12   3      493.74      504.26     52.67 o 
  -6  12   3     1709.37     1647.83    107.41 o 
  -5  12   3      892.17      877.57     49.16 o 
  -4  12   3      149.02      155.39     21.97 o 
  -3  12   3       40.36       43.84     16.48 o 
  -2  12   3     2114.41     2128.23     69.26 o 
  -1  12   3      406.31      421.62     34.06 o 
   0  12   3     1669.51     1719.33     59.92 o 
   1  12   3       18.50       -5.97     13.01 o 
   2  12   3      191.31      164.21     23.23 o 
   3  12   3     2081.11     1938.18     96.93 o 
   4  12   3      104.54       53.45     21.40 o 
   5  12   3        8.98       -1.65     19.10 o 
  -4  13   3      636.86      569.76     55.49 o 
  -3  13   3      439.51      496.25     44.49 o 
  -2  13   3     1767.61     1739.10     64.44 o 
  -1  13   3       65.11       73.04     20.84 o 
   0  13   3      771.58      777.98     61.13 o 
   1  13   3       67.01       33.34     18.22 o 
   2  13   3     2077.83     1778.34    332.25 o 
   3  13   3       17.14       10.00     27.30 o 
 -14   0   4     5770.60     6123.62    207.89 o 
 -12   0   4       63.70       58.39     22.87 o 
 -10   0   4      612.41      619.04     46.36 o 
  -8   0   4    24643.70    23948.58    485.68 o 
  -6   0   4    58802.98    57347.02   1113.95 o 
  -4   0   4      269.47      232.82     14.57 o 
  -2   0   4    17007.22    17248.07    336.03 o 
   0   0   4      118.20      143.06     10.40 o 
   2   0   4    29549.96    29216.66    620.50 o 
   4   0   4        2.29       12.77      7.87 o 
   6   0   4      895.84      893.21     64.85 o 
   8   0   4     4698.07     4991.67    166.23 o 
  10   0   4    10810.01     9799.94    408.92 o 
  12   0   4        2.16       13.74     27.51 o 
 -14   1   4      728.46      821.70     61.80 o 
 -13   1   4      353.22      316.47     32.27 o 
 -12   1   4     3956.98     4078.02     92.20 o 
 -11   1   4      470.71      521.42     27.78 o 
 -10   1   4     1618.97     1657.48     43.65 o 
  -9   1   4      577.15      535.82     25.65 o 
  -8   1   4      810.04      850.12     27.95 o 
  -7   1   4     9350.83     9078.56    139.59 o 
  -6   1   4     5477.84     5453.18     87.70 o 
  -5   1   4      800.05      843.19     21.66 o 
  -4   1   4    22713.22    22676.25    315.04 o 
  -3   1   4    46647.79    45832.75    879.76 o 
  -2   1   4    29324.62    29612.52    499.93 o 
  -1   1   4     1610.71     1739.05     31.48 o 
   0   1   4     1997.29     2069.47     34.39 o 
   1   1   4      182.77      181.71     11.20 o 
   2   1   4     9406.88     9238.96    133.10 o 
   3   1   4      380.93      407.02     17.29 o 
   4   1   4    35866.52    35341.00    612.19 o 
   5   1   4     2479.50     2418.66     58.85 o 
   6   1   4     9804.70     9838.01    186.87 o 
   7   1   4      497.88      568.91     39.52 o 
   8   1   4     1164.36     1190.02     47.94 o 
   9   1   4      382.26      440.58     34.34 o 
  10   1   4      150.71      153.10     24.94 o 
  11   1   4        9.67      -12.35     15.93 o 
  12   1   4     2621.23     2620.72     86.39 o 
 -14   2   4      911.38      954.45     63.25 o 
 -13   2   4     3195.99     3404.26     94.19 o 
 -12   2   4      504.46      487.01     31.81 o 
 -11   2   4      158.71      166.38     17.54 o 
 -10   2   4     3465.98     3486.89     69.71 o 
  -9   2   4      415.61      440.05     23.00 o 
  -8   2   4    10976.37    11046.45    210.72 o 
  -7   2   4      578.26      629.62     22.38 o 
  -6   2   4     5388.53     5044.75     88.61 o 
  -5   2   4     2821.79     2608.29     50.17 o 
  -4   2   4     2674.04     2646.18     56.68 o 
  -3   2   4    10832.76    11381.32    160.97 o 
  -2   2   4     1836.79     1854.57     33.57 o 
  -1   2   4     1659.34     1650.91     28.65 o 
   0   2   4     6345.02     6077.75     98.06 o 
   1   2   4       71.49       87.71      6.73 o 
   2   2   4     4995.26     5205.07     85.75 o 
   3   2   4    19807.88    19890.93    402.83 o 
   4   2   4       52.07       54.41      9.72 o 
   5   2   4     2878.19     2865.01     60.91 o 
   6   2   4     3662.27     3578.06     74.45 o 
   7   2   4     1596.81     1506.61     43.92 o 
   8   2   4     4882.35     4872.65    115.53 o 
   9   2   4       37.06       36.17     17.36 o 
  10   2   4      749.72      741.11     53.48 o 
  11   2   4      471.50      414.77     36.76 o 
  12   2   4       48.07       52.12     21.77 o 
 -14   3   4       33.50       21.87     23.64 o 
 -13   3   4      844.51      878.78     49.86 o 
 -12   3   4       94.56       76.45     20.26 o 
 -11   3   4      201.43      153.31     29.84 o 
 -10   3   4      469.22      459.08     25.65 o 
  -9   3   4     2361.70     2357.16     56.38 o 
  -8   3   4     1373.04     1290.10     34.02 o 
  -7   3   4    15336.33    15274.19    223.48 o 
  -6   3   4     5353.88     5101.19     82.93 o 
  -5   3   4      630.42      591.69     17.63 o 
  -4   3   4     3043.61     3029.25     56.99 o 
  -3   3   4     6109.45     6276.61    103.45 o 
  -2   3   4     1726.32     1807.08     34.05 o 
  -1   3   4      494.61      455.16     13.55 o 
   0   3   4     4201.84     4316.17     72.71 o 
   1   3   4    12406.93    12018.15    206.90 o 
   2   3   4     4878.55     4956.13     77.19 o 
   3   3   4    11095.24    11347.24    181.68 o 
   4   3   4     2706.99     2746.86     57.93 o 
   5   3   4     1478.32     1434.31     39.51 o 
   6   3   4     3185.01     3062.37     67.75 o 
   7   3   4     5516.73     5445.04    107.21 o 
   8   3   4     1343.80     1348.48     46.04 o 
   9   3   4     5350.84     5441.52    129.44 o 
  10   3   4     2159.60     2143.98     72.64 o 
  11   3   4      499.51      583.81     60.81 o 
  12   3   4      203.85      179.63     28.66 o 
 -14   4   4        1.78      -28.98     20.52 o 
 -13   4   4     2902.07     2840.78    138.93 o 
 -12   4   4      282.71      303.06     31.04 o 
 -11   4   4     7552.55     7651.94    204.67 o 
 -10   4   4     3632.24     3597.32     79.67 o 
  -9   4   4     6330.75     5927.88    172.55 o 
  -8   4   4     1462.71     1390.42     60.91 o 
  -7   4   4       11.33       24.30      8.21 o 
  -6   4   4       35.24       33.99      8.69 o 
  -5   4   4    10515.75    10531.32    171.88 o 
  -4   4   4     3719.69     3644.14     68.25 o 
  -3   4   4    19798.43    19734.03    336.84 o 
  -2   4   4       85.70      117.02      9.82 o 
  -1   4   4    14972.82    15408.02    237.43 o 
   0   4   4     2608.79     2569.72     44.95 o 
   1   4   4      850.83      840.75     21.23 o 
   2   4   4     1757.45     1698.49     34.18 o 
   3   4   4    13381.30    13540.68    216.18 o 
   4   4   4      988.62      960.63     24.50 o 
   5   4   4    13013.93    12744.90    212.58 o 
   6   4   4     1209.92     1183.53     38.30 o 
   7   4   4     6174.88     6137.91    119.19 o 
   8   4   4        7.73        4.54     13.06 o 
   9   4   4      292.98      284.64     32.43 o 
  10   4   4     1594.74     1706.56     69.11 o 
  11   4   4     3826.45     3937.05    109.86 o 
  12   4   4       42.19       32.99     29.05 o 
 -13   5   4     1830.18     1695.27     97.71 o 
 -12   5   4      770.63      775.31     94.63 o 
 -11   5   4       40.36       48.44     26.28 o 
 -10   5   4       41.77       45.89     13.73 o 
  -9   5   4     3819.18     3694.65     89.84 o 
  -8   5   4     1009.01      916.17     33.71 o 
  -7   5   4     4679.49     4623.46     90.29 o 
  -6   5   4      405.59      402.29     22.16 o 
  -5   5   4    10087.70    10135.90    168.28 o 
  -4   5   4       88.43       81.69     10.69 o 
  -3   5   4     1956.03     1971.28     43.63 o 
  -2   5   4        9.28        8.58      6.67 o 
  -1   5   4    26041.41    26332.33    367.98 o 
   0   5   4     3301.03     3515.69     60.04 o 
   1   5   4    16542.22    15755.67    226.38 o 
   2   5   4      166.85      194.10     17.30 o 
   3   5   4     5135.92     5280.38     95.13 o 
   4   5   4      388.90      390.90     19.65 o 
   5   5   4     1487.43     1449.43     44.13 o 
   6   5   4      980.04      962.12     38.98 o 
   7   5   4     2396.64     2310.57     60.67 o 
   8   5   4      530.90      508.44     38.89 o 
   9   5   4     2704.89     2718.66     71.83 o 
  10   5   4       84.71       49.33     20.25 o 
  11   5   4     1396.52     1468.01     67.95 o 
  12   5   4      672.84      747.94     89.50 o 
 -13   6   4      827.32      757.68     60.16 o 
 -12   6   4       62.29       51.13     26.15 o 
 -11   6   4     9635.99     9414.29    198.92 o 
 -10   6   4      615.99      537.48     38.23 o 
  -9   6   4     4605.42     4259.08    142.58 o 
  -8   6   4       31.31       29.27     12.03 o 
  -7   6   4     1333.95     1321.04     40.17 o 
  -6   6   4       12.83       11.07     11.35 o 
  -5   6   4     5178.88     5137.06     96.36 o 
  -4   6   4     3000.46     3142.67     65.03 o 
  -3   6   4    13637.93    13582.31    219.01 o 
  -2   6   4     9678.00     9485.67    142.70 o 
  -1   6   4     2042.66     2081.56     43.24 o 
   0   6   4     5682.55     5752.17     92.97 o 
   1   6   4     1850.09     1816.29     43.02 o 
   2   6   4      640.93      666.74     25.77 o 
   3   6   4      730.20      726.30     34.17 o 
   4   6   4      765.04      742.17     28.48 o 
   5   6   4     5596.49     6001.66    115.88 o 
   6   6   4     4319.52     4225.42     90.49 o 
   7   6   4     6532.81     6529.06    128.51 o 
   8   6   4      384.73      390.83     28.71 o 
   9   6   4     1689.28     1687.05     55.40 o 
  10   6   4      170.33      182.57     33.84 o 
  11   6   4     2840.14     2938.94    110.79 o 
 -12   7   4     2007.78     1975.71    185.65 o 
 -11   7   4      193.77      159.23     32.21 o 
 -10   7   4     5367.48     5171.53    126.84 o 
  -9   7   4     2058.32     2177.04     59.40 o 
  -8   7   4      243.27      202.94     20.12 o 
  -7   7   4      416.61      381.73     24.71 o 
  -6   7   4     1147.20     1141.65     37.50 o 
  -5   7   4       11.22       -0.30      8.58 o 
  -4   7   4     4837.60     4881.10     93.89 o 
  -3   7   4        1.24       -0.66      7.83 o 
  -2   7   4     3382.06     3431.63     77.87 o 
  -1   7   4     9639.07     9602.23    147.07 o 
   0   7   4      608.73      657.37     23.37 o 
   1   7   4     3171.67     3122.12     59.47 o 
   2   7   4     1356.67     1317.06     39.32 o 
   3   7   4       79.30       85.50     12.58 o 
   4   7   4      316.11      323.06     25.20 o 
   5   7   4      404.17      387.53     28.61 o 
   6   7   4      949.94      965.46     48.71 o 
   7   7   4     1869.18     1884.36     70.22 o 
   8   7   4       24.01       28.62     19.00 o 
   9   7   4     2099.06     2114.91     74.11 o 
  10   7   4     3758.81     3796.06    191.44 o 
 -12   8   4      198.69      261.11     41.75 o 
 -11   8   4      141.96      144.93     34.77 o 
 -10   8   4     1144.71      960.80     91.43 o 
  -9   8   4       68.07       59.40     20.63 o 
  -8   8   4     1525.73     1513.97     48.12 o 
  -7   8   4      471.56      392.26     28.78 o 
  -6   8   4      457.14      455.57     27.48 o 
  -5   8   4      324.37      311.14     26.40 o 
  -4   8   4      575.36      623.89     29.52 o 
  -3   8   4     1651.21     1583.08     78.41 o 
  -2   8   4     2774.64     2727.55     61.73 o 
  -1   8   4       19.10       16.95      9.97 o 
   0   8   4    20772.79    20476.01    296.83 o 
   1   8   4     1090.68     1080.32     32.18 o 
   2   8   4     5542.42     5544.07     96.61 o 
   3   8   4      448.08      433.82     23.11 o 
   4   8   4      177.69      179.61     20.28 o 
   5   8   4       34.62       59.20     16.47 o 
   6   8   4     2107.98     2150.67     67.59 o 
   7   8   4       71.94       52.06     23.25 o 
   8   8   4     6296.31     6639.19    303.29 o 
   9   8   4      805.19      806.60     60.88 o 
  10   8   4     1042.93     1032.70     71.57 o 
 -11   9   4        1.67       -5.34     26.79 o 
 -10   9   4     9549.71     9486.42    244.47 o 
  -9   9   4       50.44       68.60     29.04 o 
  -8   9   4      806.86      798.09     46.73 o 
  -7   9   4      282.14      267.47     24.54 o 
  -6   9   4      434.56      463.89     38.66 o 
  -5   9   4      558.15      568.08     31.50 o 
  -4   9   4     4120.80     4308.67     90.63 o 
  -3   9   4     2647.56     2547.22     68.53 o 
  -2   9   4    16987.92    17373.90    282.88 o 
  -1   9   4       74.94       75.39     16.47 o 
   0   9   4      732.84      773.91     32.63 o 
   1   9   4      415.27      426.22     26.56 o 
   2   9   4      203.02      203.39     19.60 o 
   3   9   4       58.32       47.39     12.22 o 
   4   9   4     2615.51     2692.85     74.84 o 
   5   9   4       14.96       33.52     16.75 o 
   6   9   4     8662.88     8842.78    333.15 o 
   7   9   4       79.40       75.19     25.77 o 
   8   9   4       97.07       45.87     25.28 o 
   9   9   4      118.74       63.95     30.21 o 
 -10  10   4      153.82      194.87     38.93 o 
  -9  10   4       21.38      -11.04     33.07 o 
  -8  10   4     3629.11     3582.00    183.38 o 
  -7  10   4     1076.86     1093.55     58.73 o 
  -6  10   4     3079.62     3175.82     78.10 o 
  -5  10   4      186.07      197.50     27.57 o 
  -4  10   4      111.36      124.43     18.12 o 
  -3  10   4      332.58      351.92     28.65 o 
  -2  10   4     4118.20     4179.41     89.57 o 
  -1  10   4      107.09      107.18     16.94 o 
   0  10   4     5727.76     5753.83    157.18 o 
   1  10   4     1559.56     1581.35     46.87 o 
   2  10   4     6418.95     6288.92    134.80 o 
   3  10   4       93.13       80.98     19.74 o 
   4  10   4      726.36      797.08     46.99 o 
   5  10   4     1528.52     1546.68     61.10 o 
   6  10   4      513.50      533.82     41.88 o 
   7  10   4     1500.34     1429.26    151.45 o 
   8  10   4     3455.74     3696.88    126.54 o 
  -8  11   4      379.69      367.18     47.20 o 
  -7  11   4      692.01      741.23     48.48 o 
  -6  11   4      831.99      817.77     49.16 o 
  -5  11   4      262.90      220.52     23.57 o 
  -4  11   4     2586.59     2621.04     69.49 o 
  -3  11   4      398.75      395.72     34.95 o 
  -2  11   4     2445.70     2553.86     66.40 o 
  -1  11   4     2060.31     2041.63     57.43 o 
   0  11   4      850.67      917.35     47.11 o 
   1  11   4      638.55      590.55     37.29 o 
   2  11   4      846.51      868.21     54.73 o 
   3  11   4      198.15      150.46     27.24 o 
   4  11   4     3007.10     2961.24    101.36 o 
   5  11   4      339.92      328.65     39.36 o 
   6  11   4      198.83      210.95     44.52 o 
   7  11   4     1180.77     1163.12     74.28 o 
  -7  12   4      421.96      315.48     46.28 o 
  -6  12   4      103.26       77.71     36.72 o 
  -5  12   4      770.13      706.31     52.31 o 
  -4  12   4     1050.34     1062.29     55.89 o 
  -3  12   4     4101.04     4202.18    107.72 o 
  -2  12   4     2397.96     2447.70     67.47 o 
  -1  12   4     1056.77     1097.04     59.40 o 
   0  12   4      390.29      375.64     31.95 o 
   1  12   4     1826.66     1714.14     60.78 o 
   2  12   4      934.82     1019.55     78.35 o 
   3  12   4     2761.17     2946.82    130.48 o 
   4  12   4       32.37       47.67     24.65 o 
   5  12   4     2311.82     2211.36     89.56 o 
  -4  13   4      132.16      130.54     27.18 o 
  -3  13   4       81.25       69.09     24.91 o 
  -2  13   4       93.58       92.47     24.96 o 
  -1  13   4      797.16      796.65     48.24 o 
   0  13   4       61.46       54.10     19.79 o 
   1  13   4     2129.39     2127.30    105.31 o 
   2  13   4       19.29       24.08     22.06 o 
 -15   0   5      416.14      545.99     86.17 o 
 -13   0   5     6997.64     6953.98    222.17 o 
 -11   0   5      991.14      979.21     49.55 o 
  -9   0   5     1895.15     1792.84     62.69 o 
  -7   0   5     1049.09      968.96     38.10 o 
  -5   0   5    19667.52    18613.90    959.96 o 
  -3   0   5    67098.96    57743.57   5734.90 o 
  -1   0   5    22444.44    22147.93    430.37 o 
   1   0   5     3098.82     2960.19     67.76 o 
   3   0   5    35421.63    36682.94    715.35 o 
   5   0   5    15113.03    15625.60    319.97 o 
   7   0   5     1665.99     1675.76     79.29 o 
   9   0   5     2367.78     2310.72    103.20 o 
  11   0   5      147.58      166.17     34.82 o 
 -14   1   5     1065.94     1008.01     63.64 o 
 -13   1   5     5202.64     5521.23    116.94 o 
 -12   1   5     1476.49     1469.63     44.19 o 
 -11   1   5      318.64      326.25     23.14 o 
 -10   1   5      370.99      395.72     23.38 o 
  -9   1   5     4644.69     4495.74     81.96 o 
  -8   1   5      100.22       96.16     12.41 o 
  -7   1   5    13761.37    13349.79    196.87 o 
  -6   1   5     1789.42     1912.65     38.56 o 
  -5   1   5     9908.25     9855.40    144.08 o 
  -4   1   5    12013.29    12237.87    174.05 o 
  -3   1   5        7.94       17.05      4.87 o 
  -2   1   5     1814.20     2027.67     41.74 o 
  -1   1   5     1026.01     1167.95     29.92 o 
   0   1   5     1589.83     1667.17     30.05 o 
   1   1   5     4333.14     4204.93     65.30 o 
   2   1   5    10863.10    11445.95    164.34 o 
   3   1   5    10988.76    11031.62    178.79 o 
   4   1   5     2088.48     2039.68     45.75 o 
   5   1   5      994.84      927.93     29.61 o 
   6   1   5      952.35     1001.85     40.48 o 
   7   1   5     7810.95     7538.55    395.39 o 
   8   1   5      202.89      177.66     31.54 o 
   9   1   5     6154.31     5974.63    161.44 o 
  10   1   5       12.17       10.36     16.13 o 
  11   1   5     1372.39     1345.65     60.12 o 
  12   1   5      903.09      952.46     56.81 o 
 -14   2   5     2573.98     2805.73    101.27 o 
 -13   2   5     1022.10     1140.71     52.55 o 
 -12   2   5       84.09       80.69     17.59 o 
 -11   2   5     1681.58     1784.44     64.44 o 
 -10   2   5     2747.17     2642.82     57.82 o 
  -9   2   5      131.14      128.95     14.62 o 
  -8   2   5     4375.89     4337.38     76.88 o 
  -7   2   5     3588.70     3594.75     64.34 o 
  -6   2   5     2256.99     2104.77     59.69 o 
  -5   2   5     9678.70     9220.11    182.33 o 
  -4   2   5       25.68       18.55      5.26 o 
  -3   2   5    28778.33    29473.19    405.30 o 
  -2   2   5    15096.82    15719.89    219.25 o 
  -1   2   5     1938.26     1939.92     36.58 o 
   0   2   5     1246.00     1212.78     24.19 o 
   1   2   5       90.85       78.47      7.11 o 
   2   2   5     8718.33     8627.44    126.79 o 
   3   2   5    13884.92    13949.02    222.63 o 
   4   2   5     1055.16     1004.62     33.30 o 
   5   2   5    14675.47    14460.00    310.10 o 
   6   2   5     6011.40     5826.22    126.59 o 
   7   2   5     3184.61     3200.18     84.23 o 
   8   2   5     2455.11     2467.15     83.20 o 
   9   2   5      298.33      282.27     39.36 o 
  10   2   5     1771.44     1625.93     65.13 o 
  11   2   5     1267.30     1245.86     59.13 o 
  12   2   5      102.58       93.02     25.18 o 
 -14   3   5     1070.69      939.50     85.24 o 
 -13   3   5        1.26        5.45     16.83 o 
 -12   3   5     3870.83     4040.69    103.37 o 
 -11   3   5        2.18        8.35     12.24 o 
 -10   3   5      583.58      585.02     47.08 o 
  -9   3   5      281.88      298.97     20.49 o 
  -8   3   5      986.64      998.59     30.70 o 
  -7   3   5     1483.14     1364.49     32.71 o 
  -6   3   5        3.23       13.61      6.73 o 
  -5   3   5     1133.03     1179.69     26.26 o 
  -4   3   5    22756.45    23034.75    351.78 o 
  -3   3   5     4227.55     4586.02     92.72 o 
  -2   3   5    10158.30    10179.42    146.36 o 
  -1   3   5     9325.73     9704.12    140.22 o 
   0   3   5       18.06       21.34      6.99 o 
   1   3   5     4625.51     4676.02     79.55 o 
   2   3   5     6097.76     6132.34    101.96 o 
   3   3   5     5154.10     5171.17     93.35 o 
   4   3   5    16645.51    16492.65    264.81 o 
   5   3   5     2873.85     2697.90     69.58 o 
   6   3   5     3027.43     2956.88     77.17 o 
   7   3   5     1777.39     1710.13     48.97 o 
   8   3   5        3.54       15.84     14.97 o 
   9   3   5     1799.17     1871.70     65.27 o 
  10   3   5      549.43      555.95     40.87 o 
  11   3   5       52.18       74.21     21.97 o 
  12   3   5     4426.67     4478.38    124.63 o 
 -14   4   5     1585.56     1655.84     78.37 o 
 -13   4   5      396.81      445.39     52.22 o 
 -12   4   5      162.08      127.43     23.02 o 
 -11   4   5      539.19      594.27     33.23 o 
 -10   4   5      231.15      234.42     21.82 o 
  -9   4   5        5.87       21.39     18.51 o 
  -8   4   5     8167.86     8154.61    143.42 o 
  -7   4   5    10123.24     9976.03    151.98 o 
  -6   4   5    11390.35    11471.51    169.90 o 
  -5   4   5     4747.12     4866.01     87.77 o 
  -4   4   5     3597.39     3771.17     70.17 o 
  -3   4   5       16.15        1.87      8.01 o 
  -2   4   5     2868.35     2897.29     49.09 o 
  -1   4   5     1598.56     1852.74     34.87 o 
   0   4   5    23447.44    23773.58    361.35 o 
   1   4   5      580.18      588.63     19.43 o 
   2   4   5    19857.54    20079.55    284.15 o 
   3   4   5      208.23      226.66     12.21 o 
   4   4   5     1927.33     1956.80     48.05 o 
   5   4   5      654.25      702.85     34.36 o 
   6   4   5       63.82       64.69     16.78 o 
   7   4   5     3642.24     3618.00     89.04 o 
   8   4   5     7174.83     7101.45    137.52 o 
   9   4   5      576.46      577.05     40.62 o 
  10   4   5     4199.52     4375.44    172.54 o 
  11   4   5      458.66      445.94     39.59 o 
  12   4   5      736.47      674.79     61.38 o 
 -14   5   5       43.24       21.49     26.63 o 
 -13   5   5        0.98        8.66     24.13 o 
 -12   5   5     4217.54     3951.04    125.17 o 
 -11   5   5      505.27      499.74     37.46 o 
 -10   5   5    10857.28    10887.52    190.83 o 
  -9   5   5      135.29      157.77     21.19 o 
  -8   5   5     1622.25     1548.33     68.22 o 
  -7   5   5      523.00      495.40     28.61 o 
  -6   5   5     2052.61     2082.80     54.71 o 
  -5   5   5       29.33       45.95      9.56 o 
  -4   5   5    10831.00    11312.93    184.31 o 
  -3   5   5     3373.19     3270.58     70.03 o 
  -2   5   5    12781.71    13286.13    192.16 o 
  -1   5   5       64.50       76.14     12.88 o 
   0   5   5      758.65      662.23     22.33 o 
   1   5   5     1737.98     1706.59     35.80 o 
   2   5   5       85.04       83.30     11.72 o 
   3   5   5     2922.03     2965.34     55.42 o 
   4   5   5    11357.10    11593.65    195.46 o 
   5   5   5        1.30       -0.24     11.96 o 
   6   5   5     8742.84     8672.72    177.89 o 
   7   5   5      284.00      229.29     24.78 o 
   8   5   5     1029.49     1087.64     48.71 o 
   9   5   5        1.84        4.11     16.09 o 
  10   5   5     2334.72     2501.11     81.66 o 
  11   5   5       60.28       83.95     24.51 o 
 -13   6   5     1631.23     1591.53    101.94 o 
 -12   6   5      135.35       72.82     34.04 o 
 -11   6   5     3525.24     3270.27    319.67 o 
 -10   6   5      683.00      615.95     38.05 o 
  -9   6   5      313.45      297.76     22.99 o 
  -8   6   5     8897.41     8668.98    155.06 o 
  -7   6   5      289.20      295.28     21.56 o 
  -6   6   5     3356.85     3288.54     69.80 o 
  -5   6   5     5937.55     5963.24    121.86 o 
  -4   6   5     1761.75     1753.99     43.48 o 
  -3   6   5     1138.48     1150.24     39.92 o 
  -2   6   5     2855.05     2954.25     57.89 o 
  -1   6   5     2315.51     2316.40     45.34 o 
   0   6   5    22922.09    22702.88    322.31 o 
   1   6   5      292.56      274.53     15.96 o 
   2   6   5     7817.80     8059.36    126.08 o 
   3   6   5     1574.95     1540.18     36.85 o 
   4   6   5       32.80       20.63     11.45 o 
   5   6   5      701.71      665.89     36.10 o 
   6   6   5       92.51      105.49     22.34 o 
   7   6   5      915.14      980.05     54.57 o 
   8   6   5     4870.64     4882.43    127.87 o 
   9   6   5      622.74      645.96     64.43 o 
  10   6   5     1395.15     1381.19     76.88 o 
  11   6   5     1532.34     1690.18    115.00 o 
 -12   7   5      825.16      709.60     72.19 o 
 -11   7   5      291.43      290.30     38.99 o 
 -10   7   5     3655.29     3577.55    116.61 o 
  -9   7   5     1669.88     1723.93     85.48 o 
  -8   7   5      153.96      184.79     19.63 o 
  -7   7   5     2726.53     2723.85     83.89 o 
  -6   7   5     3830.07     3856.18     80.83 o 
  -5   7   5      303.05      300.29     21.08 o 
  -4   7   5      458.27      476.11     24.12 o 
  -3   7   5       63.90       44.90     10.01 o 
  -2   7   5     3332.03     3438.47     70.40 o 
  -1   7   5    15225.93    15418.47    226.00 o 
   0   7   5        1.56        4.11      8.17 o 
   1   7   5    12250.36    12632.91    189.66 o 
   2   7   5     2760.59     2759.48     62.78 o 
   3   7   5       11.50        1.35      8.65 o 
   4   7   5     2199.76     2346.60     59.25 o 
   5   7   5      453.06      393.79     30.99 o 
   6   7   5     3330.39     3292.62     87.99 o 
   7   7   5      763.05      730.35     43.26 o 
   8   7   5      140.33      125.46     24.01 o 
   9   7   5     1480.94     1528.83     74.19 o 
  10   7   5     3685.90     3813.10    129.70 o 
 -12   8   5      133.09      109.30     33.80 o 
 -11   8   5     7438.98     7059.51    195.31 o 
 -10   8   5      878.62      835.36     60.60 o 
  -9   8   5     4322.72     4365.81    110.04 o 
  -8   8   5     2483.28     2369.55     72.52 o 
  -7   8   5     1099.89     1139.23     45.90 o 
  -6   8   5       42.10       55.15     13.53 o 
  -5   8   5     2623.04     2708.22     64.01 o 
  -4   8   5        5.40       -7.64     13.74 o 
  -3   8   5     4104.92     4178.01     94.47 o 
  -2   8   5     2377.35     2344.36     61.92 o 
  -1   8   5     3945.19     3909.94     79.68 o 
   0   8   5     2347.99     2371.24     51.02 o 
   1   8   5       67.21       69.47     14.25 o 
   2   8   5     2217.48     2211.99     56.07 o 
   3   8   5     1616.73     1625.28     47.63 o 
   4   8   5      112.79       92.39     15.83 o 
   5   8   5     5419.64     5513.81    113.22 o 
   6   8   5      575.26      579.79     34.60 o 
   7   8   5     3807.02     3816.07    103.97 o 
   8   8   5     1295.47     1277.03     59.77 o 
   9   8   5     2534.81     2664.85     87.67 o 
 -11   9   5      342.19      425.05     59.30 o 
 -10   9   5      188.19      179.95     37.39 o 
  -9   9   5     2819.42     2706.70    196.90 o 
  -8   9   5      108.02      134.38     23.44 o 
  -7   9   5     2875.73     2806.46     93.94 o 
  -6   9   5       35.52        9.71     12.92 o 
  -5   9   5     1780.33     1749.82     50.68 o 
  -4   9   5      356.86      365.54     33.16 o 
  -3   9   5      845.91      864.29     36.46 o 
  -2   9   5      208.95      206.08     19.58 o 
  -1   9   5     7826.76     7892.19    142.12 o 
   0   9   5        1.13      -14.68      9.78 o 
   1   9   5    11280.98    11567.69    223.34 o 
   2   9   5      384.62      399.47     24.77 o 
   3   9   5     3175.31     3152.56     74.69 o 
   4   9   5       19.67       36.54     14.34 o 
   5   9   5      556.09      548.47     44.74 o 
   6   9   5      663.82      662.53     44.84 o 
   7   9   5     1799.47     1726.90     66.71 o 
   8   9   5       41.29       18.00     19.87 o 
 -10  10   5       32.00       47.17     30.80 o 
  -9  10   5     3241.52     3290.74    120.31 o 
  -8  10   5       90.13       93.15     23.23 o 
  -7  10   5      209.05      235.06     33.70 o 
  -6  10   5        1.99      -13.03     18.76 o 
  -5  10   5     1475.82     1562.80     49.94 o 
  -4  10   5      310.29      337.57     26.03 o 
  -3  10   5     8037.61     8184.16    151.45 o 
  -2  10   5       19.62       10.76     12.41 o 
  -1  10   5     4781.32     4840.08     99.30 o 
   0  10   5     1892.59     1902.71     52.51 o 
   1  10   5       63.02       93.21     25.16 o 
   2  10   5      413.55      410.93     30.72 o 
   3  10   5     3433.02     3464.25     99.88 o 
   4  10   5      591.02      623.89     41.79 o 
   5  10   5     2156.22     2168.30    121.62 o 
   6  10   5      122.26      152.91     30.47 o 
   7  10   5     1065.85     1061.62     59.77 o 
  -8  11   5      186.50      147.94     35.61 o 
  -7  11   5     2861.19     2866.68    102.63 o 
  -6  11   5     3634.44     3638.32    125.48 o 
  -5  11   5      104.58       76.00     21.10 o 
  -4  11   5     1133.86     1097.00     50.80 o 
  -3  11   5     2099.49     2085.53     59.94 o 
  -2  11   5      413.55      416.76     29.04 o 
  -1  11   5     1566.94     1564.39     49.34 o 
   0  11   5      209.02      230.68     29.25 o 
   1  11   5     2475.81     2412.79     71.15 o 
   2  11   5     3009.04     2889.88     96.70 o 
   3  11   5     1266.34     1379.49     74.44 o 
   4  11   5      933.83     1051.41     64.76 o 
   5  11   5        0.19       37.53     21.30 o 
   6  11   5      629.56      709.78     49.64 o 
  -7  12   5        9.14       24.86     24.92 o 
  -6  12   5      698.06      665.25     47.36 o 
  -5  12   5      703.69      684.80     46.36 o 
  -4  12   5       70.51       46.46     19.01 o 
  -3  12   5     2455.49     2620.03     81.40 o 
  -2  12   5      163.07      168.95     26.95 o 
  -1  12   5       83.99       60.35     19.58 o 
   0  12   5     2077.86     2087.61    112.60 o 
   1  12   5      151.57      125.51     33.03 o 
   2  12   5      295.69      334.55     38.25 o 
   3  12   5     1625.31     1584.06    104.05 o 
   4  12   5        0.28        2.60     19.81 o 
  -3  13   5      938.51     1024.42     65.47 o 
  -2  13   5     2459.18     2332.89    137.29 o 
  -1  13   5      316.74      341.55     39.64 o 
   0  13   5      189.94      187.73     30.97 o 
   1  13   5      229.65      249.75     35.79 o 
 -14   0   6    13507.79    14365.90    628.60 o 
 -12   0   6     2174.24     2076.67     85.20 o 
 -10   0   6     1660.22     1628.09     62.00 o 
  -8   0   6    10906.63    10801.14    251.71 o 
  -6   0   6    19588.65    20029.36    494.13 o 
  -4   0   6     7752.94     7872.25    177.32 o 
  -2   0   6     2278.11     2309.31     90.75 o 
   0   0   6     1194.83     1119.31     32.01 o 
   2   0   6    14620.89    14455.08    349.11 o 
   4   0   6     8457.36     8595.90    183.48 o 
   6   0   6     7717.41     7473.79    220.40 o 
   8   0   6    10057.28    10352.34    300.03 o 
  10   0   6     1805.76     1825.25     95.18 o 
  12   0   6      467.73      462.30     59.00 o 
 -15   1   6      746.14      807.26     75.19 o 
 -14   1   6      469.46      523.99     54.73 o 
 -13   1   6      384.73      446.81     31.77 o 
 -12   1   6     1393.73     1403.85     43.31 o 
 -11   1   6      790.14      804.53     46.56 o 
 -10   1   6     1259.51     1253.39     37.80 o 
  -9   1   6     3613.15     3532.51     68.29 o 
  -8   1   6      363.65      354.22     19.41 o 
  -7   1   6     1319.81     1289.34     31.29 o 
  -6   1   6      936.59      947.74     24.33 o 
  -5   1   6       70.19       97.80     12.68 o 
  -4   1   6    56648.61    57694.66    787.34 o 
  -3   1   6     7301.21     7539.36    121.38 o 
  -2   1   6    20310.84    20014.45    303.76 o 
  -1   1   6     1867.75     1873.74     32.35 o 
   0   1   6      533.45      564.31     15.07 o 
   1   1   6      984.33     1018.21     22.40 o 
   2   1   6     4767.45     4952.57     77.71 o 
   3   1   6      627.71      574.78     24.24 o 
   4   1   6    10706.48    10607.71    176.42 o 
   5   1   6      912.14      887.29     32.07 o 
   6   1   6     6904.87     7083.39    149.53 o 
   7   1   6     3499.26     3583.20     92.13 o 
   8   1   6     3433.19     3312.99     90.63 o 
   9   1   6      242.99      205.87     25.56 o 
  10   1   6       79.91       54.93     16.16 o 
  11   1   6        0.19       13.08     17.50 o 
  12   1   6     2228.36     2103.87     79.41 o 
 -14   2   6     2637.39     2680.67     98.63 o 
 -13   2   6     2942.70     3074.89     87.98 o 
 -12   2   6      771.03      705.90     36.65 o 
 -11   2   6     1672.71     1708.86     45.71 o 
 -10   2   6      997.30     1021.18     33.44 o 
  -9   2   6      450.91      452.31     30.47 o 
  -8   2   6     4908.80     4903.73     94.38 o 
  -7   2   6      812.65      761.37     23.95 o 
  -6   2   6    10006.92    10101.97    150.19 o 
  -5   2   6    10973.60    10865.17    323.94 o 
  -4   2   6     8345.39     8614.74    137.38 o 
  -3   2   6    17675.23    17295.54    299.07 o 
  -2   2   6     6869.91     7014.35    102.70 o 
  -1   2   6     1261.06     1279.55     27.79 o 
   0   2   6     4972.69     4843.58     74.90 o 
   1   2   6     1322.21     1245.22     26.56 o 
   2   2   6     6202.03     6718.53    102.21 o 
   3   2   6     6543.47     6414.68    112.24 o 
   4   2   6      190.78      157.54     14.56 o 
   5   2   6     4276.69     4197.95     83.51 o 
   6   2   6     6065.83     6175.79    129.56 o 
   7   2   6      305.55      301.76     32.66 o 
   8   2   6     7376.27     7057.84    156.63 o 
   9   2   6       73.11       82.51     20.28 o 
  10   2   6     1447.77     1479.77     61.04 o 
  11   2   6     1132.77     1100.48     60.66 o 
  12   2   6       27.50       38.07     23.03 o 
 -14   3   6      496.41      463.42     47.49 o 
 -13   3   6     3020.40     3037.21    105.01 o 
 -12   3   6     1199.34     1285.97     45.46 o 
 -11   3   6      264.11      261.61     23.00 o 
 -10   3   6     2151.92     2077.64     70.37 o 
  -9   3   6     5446.18     5471.72    176.43 o 
  -8   3   6     2764.56     2786.43     58.81 o 
  -7   3   6     3932.10     3828.07     86.74 o 
  -6   3   6    20310.21    20011.53    396.26 o 
  -5   3   6     9877.71     9916.68    188.93 o 
  -4   3   6     2720.21     2771.73     46.80 o 
  -3   3   6     3047.67     3255.42     56.96 o 
  -2   3   6     6599.62     6907.54    102.89 o 
  -1   3   6     8546.96     8637.96    126.81 o 
   0   3   6     1741.44     1703.83     33.04 o 
   1   3   6    11796.94    12000.53    173.52 o 
   2   3   6     5732.52     5682.69     88.77 o 
   3   3   6    16046.08    16044.43    285.23 o 
   4   3   6     8166.38     8224.91    159.17 o 
   5   3   6      862.55      843.21     31.74 o 
   6   3   6     6946.47     6851.25    127.72 o 
   7   3   6    12800.03    12801.89    220.06 o 
   8   3   6       29.26       35.13     17.81 o 
   9   3   6     2613.42     2558.59     80.55 o 
  10   3   6     1777.71     1754.91     67.25 o 
  11   3   6      725.81      817.62     52.74 o 
 -14   4   6       45.45      100.42     32.60 o 
 -13   4   6     1254.28     1276.26     82.69 o 
 -12   4   6       23.75       -2.21     25.40 o 
 -11   4   6     5474.46     5704.47    124.38 o 
 -10   4   6      254.79      235.90     21.49 o 
  -9   4   6     6978.19     6948.81    127.73 o 
  -8   4   6     2119.04     2014.50     50.09 o 
  -7   4   6       31.22       22.67      9.59 o 
  -6   4   6      430.11      525.74     25.01 o 
  -5   4   6     1228.28     1238.90     32.16 o 
  -4   4   6       24.83       50.12      7.96 o 
  -3   4   6     8599.16     8686.20    157.91 o 
  -2   4   6      171.10      216.24     10.83 o 
  -1   4   6     7831.88     7727.54    116.10 o 
   0   4   6     1317.04     1179.23     29.13 o 
   1   4   6      639.70      608.28     21.49 o 
   2   4   6      905.52      888.42     27.57 o 
   3   4   6     4862.68     4958.63     81.48 o 
   4   4   6    12125.67    12059.30    201.73 o 
   5   4   6     6268.79     6284.03    118.01 o 
   6   4   6      334.79      359.15     34.50 o 
   7   4   6     2848.15     2868.86     70.16 o 
   8   4   6      243.73      208.23     26.15 o 
   9   4   6      426.54      414.66     39.56 o 
  10   4   6      719.14      622.45     82.29 o 
  11   4   6     1804.18     1705.72     69.68 o 
 -14   5   6       30.15       19.45     38.15 o 
 -13   5   6     1624.25     1616.41     78.66 o 
 -12   5   6      275.25      276.71     40.94 o 
 -11   5   6      302.03      262.43     28.45 o 
 -10   5   6        0.29       10.77     15.45 o 
  -9   5   6     2350.53     2260.24     57.14 o 
  -8   5   6      922.46      924.68     33.63 o 
  -7   5   6    12710.33    13088.61    215.84 o 
  -6   5   6     1542.11     1556.04     40.48 o 
  -5   5   6     8442.03     8443.50    143.48 o 
  -4   5   6      829.91      840.93     28.47 o 
  -3   5   6       80.44      111.00     11.24 o 
  -2   5   6       36.93       18.77      6.21 o 
  -1   5   6    10811.05    11012.50    197.82 o 
   0   5   6     2404.70     2386.08     48.99 o 
   1   5   6    20998.38    20800.38    324.75 o 
   2   5   6        0.50        1.06      7.49 o 
   3   5   6     3537.72     3661.84     65.48 o 
   4   5   6       45.52       50.89     13.12 o 
   5   5   6        2.09        9.01     18.33 o 
   6   5   6        8.13        3.91     11.03 o 
   7   5   6     1028.37     1028.76     41.04 o 
   8   5   6      270.93      285.94     25.35 o 
   9   5   6     5527.19     5768.46    140.20 o 
  10   5   6       77.60       85.69     26.42 o 
  11   5   6     3045.02     3196.82    107.95 o 
 -13   6   6     1061.34     1061.44     70.33 o 
 -12   6   6      130.69      144.44     31.82 o 
 -11   6   6     5312.15     5536.22    242.56 o 
 -10   6   6     2014.32     2005.16     65.77 o 
  -9   6   6     5910.78     5769.63    136.05 o 
  -8   6   6     1414.86     1428.68     57.16 o 
  -7   6   6     1781.17     1827.41     54.12 o 
  -6   6   6     2298.41     2364.06     80.93 o 
  -5   6   6     1253.97     1238.98     42.60 o 
  -4   6   6      807.13      827.09     28.48 o 
  -3   6   6     1630.33     1628.72     41.28 o 
  -2   6   6    10446.52    10692.03    173.52 o 
  -1   6   6     5784.35     5549.49     90.95 o 
   0   6   6     4746.59     4656.16     78.50 o 
   1   6   6        3.66       19.61      8.28 o 
   2   6   6     2822.34     2774.29     58.77 o 
   3   6   6     6695.86     6798.03    124.53 o 
   4   6   6       29.06       39.22     12.85 o 
   5   6   6      935.84      907.89     44.39 o 
   6   6   6      390.30      415.69     28.16 o 
   7   6   6     2742.32     2783.78     71.43 o 
   8   6   6      254.12      254.41     27.81 o 
   9   6   6     1156.59     1112.29     57.41 o 
  10   6   6      712.46      790.60     51.47 o 
 -12   7   6     2850.92     2821.35    134.36 o 
 -11   7   6        1.33      -26.34     19.21 o 
 -10   7   6     3733.82     3729.62    113.89 o 
  -9   7   6     2469.59     2318.74    108.33 o 
  -8   7   6       15.21       21.01     14.84 o 
  -7   7   6     2500.27     2591.07     84.60 o 
  -6   7   6     5025.07     5330.50    103.33 o 
  -5   7   6      293.11      298.20     27.21 o 
  -4   7   6       72.19       90.54     13.28 o 
  -3   7   6      120.12      121.67     15.29 o 
  -2   7   6     1066.25     1087.06     33.69 o 
  -1   7   6    11905.49    12252.34    183.30 o 
   0   7   6      174.96      217.90     17.45 o 
   1   7   6    10374.39    10406.19    159.86 o 
   2   7   6     3203.47     3287.44     63.25 o 
   3   7   6        1.57       16.05     18.29 o 
   4   7   6     4428.11     4464.70     93.51 o 
   5   7   6       83.33       96.58     16.52 o 
   6   7   6     2522.88     2475.71     66.01 o 
   7   7   6     2463.84     2464.92     72.86 o 
   8   7   6      152.39      158.16     22.69 o 
   9   7   6     3056.87     3102.86    112.65 o 
  10   7   6     2901.05     2959.85    148.20 o 
 -12   8   6      217.55      251.84     40.26 o 
 -11   8   6      399.49      416.20    113.39 o 
 -10   8   6      128.98      115.45     47.56 o 
  -9   8   6      597.94      578.35     52.42 o 
  -8   8   6     4936.87     4936.93    118.12 o 
  -7   8   6        0.84       -5.19     13.75 o 
  -6   8   6     4323.85     4145.73    101.00 o 
  -5   8   6      758.02      735.25     32.46 o 
  -4   8   6     2819.40     2983.83     74.84 o 
  -3   8   6     2117.17     2109.43     58.50 o 
  -2   8   6     2586.34     2643.51     60.88 o 
  -1   8   6        4.66       -1.86      9.92 o 
   0   8   6    17519.54    17589.93    284.11 o 
   1   8   6     1230.88     1255.89     35.09 o 
   2   8   6     5670.44     5580.34    108.91 o 
   3   8   6     2821.27     2966.98     70.33 o 
   4   8   6      110.90      119.54     17.54 o 
   5   8   6      163.28      146.40     19.86 o 
   6   8   6        7.19       19.48     14.45 o 
   7   8   6        0.99       -7.09     14.48 o 
   8   8   6     2754.50     2786.14     88.51 o 
   9   8   6      828.42      917.57     56.49 o 
 -11   9   6       92.71      109.62     33.19 o 
 -10   9   6     4449.86     4350.40    140.61 o 
  -9   9   6      243.98      241.94     30.69 o 
  -8   9   6     1458.07     1439.59     56.79 o 
  -7   9   6       22.98       51.70     17.81 o 
  -6   9   6      179.76      132.92     21.71 o 
  -5   9   6      242.56      268.28     27.50 o 
  -4   9   6      513.42      601.17     34.69 o 
  -3   9   6     1827.35     1854.06     51.25 o 
  -2   9   6     4105.18     4143.03    139.58 o 
  -1   9   6        0.25        2.08     10.32 o 
   0   9   6     3329.70     3335.33     82.72 o 
   1   9   6       91.01       96.79     15.07 o 
   2   9   6     1882.95     1940.23     54.34 o 
   3   9   6      107.83      153.22     19.72 o 
   4   9   6     3290.41     3420.40     81.48 o 
   5   9   6        0.85       -5.64     13.76 o 
   6   9   6     2563.16     2611.58     82.62 o 
   7   9   6      172.29      176.26     27.18 o 
   8   9   6      764.56      791.78     67.21 o 
 -10  10   6      251.05      184.54     40.11 o 
  -9  10   6        4.81        6.17     26.21 o 
  -8  10   6     5762.00     5686.25    138.53 o 
  -7  10   6     1628.12     1685.05     62.51 o 
  -6  10   6     3523.86     3357.30     93.01 o 
  -5  10   6      842.81      870.44     45.88 o 
  -4  10   6      518.64      485.14     39.99 o 
  -3  10   6       46.52       54.13     14.50 o 
  -2  10   6       84.22       84.70     22.06 o 
  -1  10   6     1502.89     1483.56     52.02 o 
   0  10   6     4803.07     4780.64    110.68 o 
   1  10   6       80.02       92.21     19.06 o 
   2  10   6     6110.82     6221.56    138.46 o 
   3  10   6     1665.64     1675.37     58.56 o 
   4  10   6     1895.86     2069.80     70.11 o 
   5  10   6      334.95      283.60     38.46 o 
   6  10   6       84.27       82.45     23.10 o 
   7  10   6      408.82      421.24     40.29 o 
  -8  11   6      484.44      467.51     40.63 o 
  -7  11   6     2320.13     2366.92     79.21 o 
  -6  11   6       55.62       66.58     22.47 o 
  -5  11   6        3.05      -21.37     14.25 o 
  -4  11   6     3862.72     3911.05    118.23 o 
  -3  11   6        0.68      -13.45     14.10 o 
  -2  11   6      971.94     1028.48     52.49 o 
  -1  11   6     2286.60     2317.54     62.63 o 
   0  11   6      135.54      140.17     24.89 o 
   1  11   6     2058.80     2017.24     65.64 o 
   2  11   6     1819.36     1936.53     76.51 o 
   3  11   6      303.60      359.35     38.51 o 
   4  11   6     1021.37     1172.89     66.43 o 
   5  11   6      224.16      258.83     36.82 o 
  -6  12   6      531.42      479.18     44.61 o 
  -5  12   6     3300.90     3222.84     95.95 o 
  -4  12   6        1.26        5.74     18.76 o 
  -3  12   6     2462.23     2583.53     81.19 o 
  -2  12   6     1719.42     1880.52    110.38 o 
  -1  12   6     1558.10     1595.06     59.49 o 
   0  12   6      213.17      201.09     37.87 o 
   1  12   6      715.90      698.40     51.60 o 
   2  12   6     1747.26     1735.22     75.65 o 
   3  12   6     1705.45     1557.90    113.91 o 
   4  12   6      296.33      258.74     36.99 o 
  -2  13   6        3.45        3.88     20.09 o 
  -1  13   6      876.46      769.78     69.54 o 
   0  13   6      346.35      244.75     43.23 o 
 -13   0   7      242.76      313.83     42.63 o 
 -11   0   7     8902.98     8827.74    207.10 o 
  -9   0   7     4386.13     4381.78    113.05 o 
  -7   0   7        1.74        1.03      9.75 o 
  -5   0   7    12178.57    12003.24    294.17 o 
  -3   0   7    40389.35    39261.48    855.15 o 
  -1   0   7     4291.46     4196.73     91.41 o 
   1   0   7      943.46      883.79     29.86 o 
   3   0   7     1387.38     1548.48     45.38 o 
   5   0   7     7658.35     7684.31    223.23 o 
   7   0   7     3972.61     3889.25    139.82 o 
   9   0   7      104.10      169.45     35.64 o 
  11   0   7      335.52      269.00     46.58 o 
 -14   1   7      203.61      202.58     62.18 o 
 -13   1   7     4600.53     4921.51    119.79 o 
 -12   1   7      596.20      570.83     30.95 o 
 -11   1   7       29.63       40.29     13.86 o 
 -10   1   7     1153.81     1092.95     49.12 o 
  -9   1   7     3010.38     2995.76     60.64 o 
  -8   1   7      174.27      209.55     15.52 o 
  -7   1   7      910.08      966.70     26.07 o 
  -6   1   7      198.75      236.00     20.88 o 
  -5   1   7     5228.70     5259.39     88.49 o 
  -4   1   7    11483.70    11455.92    163.75 o 
  -3   1   7        0.05       -6.74      4.49 o 
  -2   1   7     5345.04     5423.57     88.76 o 
  -1   1   7      590.74      525.41     14.40 o 
   0   1   7     7856.85     8021.31    118.06 o 
   1   1   7    10690.42    10842.68    157.62 o 
   2   1   7      558.22      591.67     17.52 o 
   3   1   7     3828.28     3680.83     62.35 o 
   4   1   7      338.64      334.10     18.75 o 
   5   1   7     1925.84     1925.28     47.54 o 
   6   1   7     1177.03     1296.14     51.59 o 
   7   1   7     9365.23     9775.15    229.98 o 
   8   1   7       37.79       63.50     18.61 o 
   9   1   7     3010.23     2951.48     88.07 o 
  10   1   7       62.48       54.56     19.63 o 
  11   1   7     1304.38     1268.22    136.65 o 
 -14   2   7     3205.39     3232.84    110.88 o 
 -13   2   7     1746.78     1859.09     70.60 o 
 -12   2   7        5.45      -17.29     15.38 o 
 -11   2   7     3883.58     3851.65    128.31 o 
 -10   2   7     9197.37     9166.54    147.40 o 
  -9   2   7      536.64      591.57     32.88 o 
  -8   2   7     4386.93     4347.41     76.82 o 
  -7   2   7      220.31      240.95     14.87 o 
  -6   2   7     3346.20     3383.99     67.16 o 
  -5   2   7     7807.71     7755.26    125.42 o 
  -4   2   7      632.75      789.92     22.51 o 
  -3   2   7    28934.84    28908.06    493.84 o 
  -2   2   7     5106.49     5097.44     77.66 o 
  -1   2   7    11777.51    11507.24    165.40 o 
   0   2   7     7930.10     7801.80    116.32 o 
   1   2   7      944.59      979.87     23.80 o 
   2   2   7     8721.26     8523.05    128.19 o 
   3   2   7     5866.00     5758.46    103.85 o 
   4   2   7      679.34      687.89     27.40 o 
   5   2   7     6546.07     6583.61    121.14 o 
   6   2   7     6645.68     6517.73    142.32 o 
   7   2   7      724.13      694.35     41.20 o 
   8   2   7     4356.91     4349.02    129.38 o 
   9   2   7      835.64      802.54     56.97 o 
  10   2   7       14.96       46.31     19.82 o 
  11   2   7     1182.01     1137.51     62.51 o 
 -14   3   7       85.54       44.12     28.57 o 
 -13   3   7       98.85      102.40     29.60 o 
 -12   3   7     3214.66     3504.84    101.34 o 
 -11   3   7      532.10      528.01     35.69 o 
 -10   3   7     3813.41     3877.70    124.55 o 
  -9   3   7     1262.40     1270.65     39.11 o 
  -8   3   7      485.73      486.86     22.01 o 
  -7   3   7     6571.58     6246.84    176.20 o 
  -6   3   7      367.95      406.17     37.69 o 
  -5   3   7      188.07      196.60     12.71 o 
  -4   3   7    27745.67    28225.97    431.70 o 
  -3   3   7     5219.37     5289.24     91.34 o 
  -2   3   7    21306.57    21932.15    306.65 o 
  -1   3   7     7498.11     7401.29    122.19 o 
   0   3   7       47.78       36.84      6.84 o 
   1   3   7     3715.52     3850.20     64.53 o 
   2   3   7      786.29      794.30     21.42 o 
   3   3   7     1373.60     1351.55     37.11 o 
   4   3   7     8521.26     8423.20    250.59 o 
   5   3   7     1255.90     1214.96     42.86 o 
   6   3   7     8840.40     8946.42    179.34 o 
   7   3   7     3356.40     3345.58     90.72 o 
   8   3   7       76.17      103.70     21.55 o 
   9   3   7     4338.54     4440.84    117.02 o 
  10   3   7      246.34      219.47     29.65 o 
  11   3   7     1614.83     1554.11    103.84 o 
 -14   4   7     1230.43     1151.58     71.99 o 
 -13   4   7     1401.67     1358.41    101.42 o 
 -12   4   7      297.95      330.39     32.23 o 
 -11   4   7        3.13      -17.77     13.56 o 
 -10   4   7      476.09      571.83     39.34 o 
  -9   4   7        0.17        2.46     12.83 o 
  -8   4   7     5367.77     5416.07    102.09 o 
  -7   4   7     4397.11     4303.14     82.97 o 
  -6   4   7     8369.67     8594.73    145.05 o 
  -5   4   7     2257.86     2323.07     53.47 o 
  -4   4   7     5793.95     5844.71    111.36 o 
  -3   4   7      117.13      150.08     10.57 o 
  -2   4   7     2479.92     2622.29     46.73 o 
  -1   4   7     5411.27     5371.59     85.08 o 
   0   4   7    10045.51     9727.53    158.73 o 
   1   4   7      615.10      618.97     19.61 o 
   2   4   7     9549.93     9601.52    156.82 o 
   3   4   7     2885.70     2709.05     66.29 o 
   4   4   7     1692.81     1555.95     43.33 o 
   5   4   7      633.05      631.71     41.74 o 
   6   4   7      338.58      369.00     25.71 o 
   7   4   7      106.62      135.18     18.68 o 
   8   4   7     2413.51     2329.44     74.87 o 
   9   4   7      183.13      149.08     25.50 o 
  10   4   7     1945.89     1994.57    115.21 o 
  11   4   7      343.35      323.36     36.21 o 
 -14   5   7      504.27      391.66     52.87 o 
 -13   5   7      183.21       74.93     45.80 o 
 -12   5   7     3829.10     3649.50    198.40 o 
 -11   5   7     1161.96     1192.44     53.23 o 
 -10   5   7     6341.71     6084.69    135.22 o 
  -9   5   7     1943.09     1839.12     58.08 o 
  -8   5   7     1019.28     1034.83     53.17 o 
  -7   5   7        7.54       23.32     11.49 o 
  -6   5   7     2509.38     2540.23     56.06 o 
  -5   5   7      786.43      783.70     26.36 o 
  -4   5   7     3473.98     3608.17     76.71 o 
  -3   5   7      160.94      183.76     13.31 o 
  -2   5   7     4873.91     4933.73     89.08 o 
  -1   5   7     1932.44     2010.09     40.18 o 
   0   5   7    11648.51    11709.56    187.80 o 
   1   5   7      873.08      832.74     38.53 o 
   2   5   7     2106.34     2070.69     42.76 o 
   3   5   7     3567.20     3556.03     74.56 o 
   4   5   7     5466.20     5713.19    109.63 o 
   5   5   7      148.72      149.55     17.72 o 
   6   5   7     7814.17     7579.59    142.90 o 
   7   5   7      621.78      600.07     40.18 o 
   8   5   7     1253.90     1183.04     55.02 o 
   9   5   7      574.80      546.95     41.87 o 
  10   5   7      394.61      398.26     39.10 o 
 -13   6   7     1010.03      906.63    115.45 o 
 -12   6   7        0.94      -11.04     22.55 o 
 -11   6   7     2022.76     2096.78     69.04 o 
 -10   6   7       44.93       39.84     17.79 o 
  -9   6   7      313.26      296.29     27.69 o 
  -8   6   7     9667.83     9621.36    192.01 o 
  -7   6   7       39.55       33.07     14.97 o 
  -6   6   7     7808.30     8217.11    164.92 o 
  -5   6   7      458.17      497.17     30.47 o 
  -4   6   7      175.99      170.03     15.46 o 
  -3   6   7      702.82      703.98     25.68 o 
  -2   6   7     2252.02     2325.22     45.54 o 
  -1   6   7       51.20       31.04      8.71 o 
   0   6   7     8260.96     8099.39    126.01 o 
   1   6   7     1948.75     1861.15     40.63 o 
   2   6   7     4722.87     4821.40     82.90 o 
   3   6   7     7055.65     7177.08    131.40 o 
   4   6   7      109.51       96.84     15.55 o 
   5   6   7     3245.46     3277.06     76.09 o 
   6   6   7      617.83      535.00     31.60 o 
   7   6   7      308.83      345.87     27.77 o 
   8   6   7     1377.92     1351.58     56.89 o 
   9   6   7      487.81      477.56     44.15 o 
  10   6   7     3317.04     3308.06    108.76 o 
 -12   7   7     1134.76     1254.37    104.25 o 
 -11   7   7       99.55       99.05     27.94 o 
 -10   7   7     2995.71     2895.14     83.84 o 
  -9   7   7     4166.22     4018.92    161.43 o 
  -8   7   7       88.97       81.38     27.51 o 
  -7   7   7    13650.93    13606.37    258.86 o 
  -6   7   7     1624.47     1571.56     52.98 o 
  -5   7   7      796.25      773.20     37.01 o 
  -4   7   7     3362.17     3439.67     89.62 o 
  -3   7   7     2035.34     1993.60     48.97 o 
  -2   7   7     2753.41     2715.22     66.25 o 
  -1   7   7     7416.53     7292.58    145.48 o 
   0   7   7      988.21      902.32     28.59 o 
   1   7   7     7160.47     7292.39    117.92 o 
   2   7   7     4429.28     4378.98     99.37 o 
   3   7   7      400.98      458.64     27.21 o 
   4   7   7     5759.65     5727.97    113.97 o 
   5   7   7       15.89       36.39     14.42 o 
   6   7   7     2480.11     2492.45     68.84 o 
   7   7   7      313.71      288.04     26.81 o 
   8   7   7        0.96       -6.80     14.06 o 
   9   7   7     2242.13     2275.95     80.11 o 
 -12   8   7      138.47       40.52     28.84 o 
 -11   8   7     2448.67     2223.71    118.95 o 
 -10   8   7     1328.59     1339.57     65.97 o 
  -9   8   7     2779.85     2750.97    107.65 o 
  -8   8   7     3175.16     3091.35     86.30 o 
  -7   8   7       14.52       22.66     16.89 o 
  -6   8   7     1263.22     1240.47     62.71 o 
  -5   8   7      199.00      186.15     22.99 o 
  -4   8   7      658.54      615.14     54.20 o 
  -3   8   7     2939.23     3052.93     75.35 o 
  -2   8   7      491.54      539.00     27.54 o 
  -1   8   7     3900.56     3915.36     91.39 o 
   0   8   7     2635.26     2653.71     61.21 o 
   1   8   7       19.69       47.35     11.24 o 
   2   8   7     3706.21     3865.54     98.32 o 
   3   8   7     8614.70     8819.99    180.23 o 
   4   8   7       14.71       27.25     13.66 o 
   5   8   7     5832.04     5955.41    122.24 o 
   6   8   7      648.51      655.44     37.74 o 
   7   8   7     1451.11     1489.62     53.42 o 
   8   8   7     1353.58     1366.09     64.02 o 
 -11   9   7       52.27       10.08     26.29 o 
 -10   9   7       68.08       88.26     29.50 o 
  -9   9   7      658.19      578.71     41.31 o 
  -8   9   7        5.72      -12.07     19.76 o 
  -7   9   7     8969.02     9224.02    192.83 o 
  -6   9   7       30.85       32.01     15.97 o 
  -5   9   7     3184.88     3167.53     85.99 o 
  -4   9   7      419.62      417.06     31.66 o 
  -3   9   7       39.49       53.41     17.45 o 
  -2   9   7       49.24       55.86     13.37 o 
  -1   9   7      981.80     1031.55     43.82 o 
   0   9   7      904.70      906.39     34.68 o 
   1   9   7    11832.95    12088.18    205.83 o 
   2   9   7      342.86      321.58     27.96 o 
   3   9   7     2127.46     2094.53     58.82 o 
   4   9   7       28.21       20.79     12.76 o 
   5   9   7      362.06      371.28     28.97 o 
   6   9   7        3.06        7.75     18.23 o 
   7   9   7       52.95       43.34     20.48 o 
 -10  10   7      603.72      603.72     58.13 o 
  -9  10   7     3915.46     4145.16    115.30 o 
  -8  10   7      723.08      799.31     57.70 o 
  -7  10   7      105.70       91.11     22.41 o 
  -6  10   7      945.74     1003.32     50.26 o 
  -5  10   7     1587.21     1473.01     56.67 o 
  -4  10   7      291.98      325.55     30.00 o 
  -3  10   7     2202.46     2226.55     68.92 o 
  -2  10   7      330.91      250.00     29.66 o 
  -1  10   7     1456.19     1431.15     51.77 o 
   0  10   7     1177.20     1184.84     41.05 o 
   1  10   7      153.82      146.88     21.17 o 
   2  10   7       77.55       94.55     18.92 o 
   3  10   7     1189.10     1269.81     51.23 o 
   4  10   7     1469.89     1583.45     59.46 o 
   5  10   7     2324.45     2445.14    168.84 o 
   6  10   7      103.03       71.37     23.63 o 
  -8  11   7       69.44      116.33     31.61 o 
  -7  11   7     1220.64     1319.19     60.21 o 
  -6  11   7     2583.38     2668.13    124.95 o 
  -5  11   7     1354.08     1380.84     66.32 o 
  -4  11   7     1225.49     1185.56     54.04 o 
  -3  11   7       19.41        7.29     15.34 o 
  -2  11   7     2617.14     2692.57     79.96 o 
  -1  11   7     1597.45     1708.74     88.41 o 
   0  11   7      306.48      354.19     30.94 o 
   1  11   7     3804.43     3836.55    100.24 o 
   2  11   7     1484.35     1491.91     57.44 o 
   3  11   7     2097.20     2284.53     97.10 o 
   4  11   7     1592.06     1678.42     75.78 o 
   5  11   7        3.41       -9.36     19.74 o 
  -6  12   7      929.82      886.65     57.25 o 
  -5  12   7     1248.48     1240.11     68.11 o 
  -4  12   7      503.72      482.99     40.42 o 
  -3  12   7     2573.31     2667.83     83.44 o 
  -2  12   7       88.88       76.47     20.89 o 
  -1  12   7      105.43      106.40     22.47 o 
   0  12   7     1890.90     1900.20     96.24 o 
   1  12   7      673.99      730.95    108.61 o 
   2  12   7     1559.63     1577.55    156.11 o 
   3  12   7      712.42      730.62     55.58 o 
 -14   0   8     1807.62     2126.23    142.57 o 
 -12   0   8     3266.24     3079.90    139.48 o 
 -10   0   8     2391.58     2328.53    139.02 o 
  -8   0   8       16.63       31.19     12.53 o 
  -6   0   8       10.93        4.63      8.02 o 
  -4   0   8     6345.34     6207.37    131.76 o 
  -2   0   8     5029.88     5233.23    112.33 o 
   0   0   8    20898.47    20237.65    401.21 o 
   2   0   8     5650.00     5177.21    117.25 o 
   4   0   8     4277.41     4225.49    101.72 o 
   6   0   8     1174.73     1219.55     67.44 o 
   8   0   8     6155.76     5966.60    247.88 o 
  10   0   8     1588.83     1594.39     91.98 o 
 -14   1   8      582.37      520.78     48.99 o 
 -13   1   8      725.76      839.48     48.07 o 
 -12   1   8     4360.57     4315.12    106.43 o 
 -11   1   8      638.88      648.57     31.09 o 
 -10   1   8     9439.62     9366.66    150.38 o 
  -9   1   8     5153.86     5182.89     90.54 o 
  -8   1   8     2023.44     2071.51     44.23 o 
  -7   1   8       20.12       21.39      7.70 o 
  -6   1   8      762.62      774.37     22.99 o 
  -5   1   8      949.14      947.64     24.32 o 
  -4   1   8    25019.84    25415.08    388.89 o 
  -3   1   8      667.19      708.02     20.41 o 
  -2   1   8    21555.64    21635.15    300.80 o 
  -1   1   8     5373.51     5304.02     81.41 o 
   0   1   8     3682.75     3835.75     62.53 o 
   1   1   8     1558.23     1454.46     30.68 o 
   2   1   8      195.41      221.67     17.75 o 
   3   1   8     2077.27     2086.74     41.16 o 
   4   1   8      902.66      972.09     46.61 o 
   5   1   8      336.16      340.03     27.11 o 
   6   1   8     8002.64     8121.27    170.97 o 
   7   1   8     3086.75     3067.89     85.95 o 
   8   1   8      413.23      503.14     48.03 o 
   9   1   8      154.57      124.59     23.88 o 
  10   1   8      687.48      706.65     48.15 o 
  11   1   8       10.38       15.71     23.16 o 
 -14   2   8     1499.25     1615.11    115.09 o 
 -13   2   8      119.73      134.98     25.30 o 
 -12   2   8     1264.27     1261.72     52.12 o 
 -11   2   8     5915.03     5901.03    181.38 o 
 -10   2   8        4.99        6.88     14.29 o 
  -9   2   8     1446.58     1444.52     37.79 o 
  -8   2   8     1470.11     1406.84     35.08 o 
  -7   2   8      595.44      607.13     22.81 o 
  -6   2   8     3841.34     3945.00     65.94 o 
  -5   2   8    13538.05    13605.88    241.90 o 
  -4   2   8        2.88       52.39     12.78 o 
  -3   2   8    11956.38    11960.33    189.87 o 
  -2   2   8     9983.36     9903.75    157.62 o 
  -1   2   8       71.82       60.98      7.28 o 
   0   2   8    21469.08    21306.54    299.67 o 
   1   2   8     7383.12     7573.44    115.57 o 
   2   2   8     9943.23    10023.14    150.04 o 
   3   2   8     2057.07     2065.03     48.82 o 
   4   2   8      608.55      629.34     27.49 o 
   5   2   8     6229.13     6367.91    119.16 o 
   6   2   8     3019.80     3015.47     82.82 o 
   7   2   8     4747.51     4676.18    154.09 o 
   8   2   8     6835.94     7001.53    159.95 o 
   9   2   8      614.89      603.57     93.15 o 
  10   2   8     2903.75     2796.98    104.95 o 
  11   2   8     1933.78     1990.80     77.52 o 
 -14   3   8     2573.56     2457.14     96.06 o 
 -13   3   8     2320.32     2418.11     76.93 o 
 -12   3   8     3381.30     3377.79    111.47 o 
 -11   3   8       31.68       13.87     15.57 o 
 -10   3   8     2353.76     2349.65     67.59 o 
  -9   3   8     4684.89     4735.91    106.50 o 
  -8   3   8       14.46       10.49     11.90 o 
  -7   3   8     1877.84     1785.07     61.95 o 
  -6   3   8     2129.47     2089.37     43.11 o 
  -5   3   8    12873.90    13173.23    211.13 o 
  -4   3   8    13986.31    14345.58    254.01 o 
  -3   3   8     2258.02     2286.42     47.32 o 
  -2   3   8     7097.10     6717.36    102.35 o 
  -1   3   8     9998.46     9711.71    165.40 o 
   0   3   8     8400.65     8576.71    129.39 o 
   1   3   8    12020.04    12273.38    180.11 o 
   2   3   8     3245.03     3363.98     59.54 o 
   3   3   8     5937.28     6074.44    111.09 o 
   4   3   8     6947.70     6968.58    127.04 o 
   5   3   8      170.38      225.83     35.39 o 
   6   3   8      300.87      293.59     51.68 o 
   7   3   8     6378.67     6296.07    168.18 o 
   8   3   8      164.39      169.65     25.36 o 
   9   3   8     1030.92      943.88     53.33 o 
  10   3   8      198.47      134.17     26.31 o 
 -14   4   8      124.20      141.54     33.61 o 
 -13   4   8      434.15      400.40     43.08 o 
 -12   4   8       60.98       66.15     20.73 o 
 -11   4   8     3018.13     3011.12    202.65 o 
 -10   4   8     1411.80     1463.77     57.72 o 
  -9   4   8     2033.83     1972.13     99.37 o 
  -8   4   8     1594.05     1618.13     51.58 o 
  -7   4   8      347.78      335.74     29.63 o 
  -6   4   8       18.66       39.90     12.16 o 
  -5   4   8     2691.64     2789.37     59.33 o 
  -4   4   8     9007.51     9024.29    166.38 o 
  -3   4   8    11097.81    11206.66    164.29 o 
  -2   4   8     1354.74     1351.71     29.67 o 
  -1   4   8     3566.70     3393.69     64.67 o 
   0   4   8     1329.94     1428.40     32.36 o 
   1   4   8        5.59       12.75      7.56 o 
   2   4   8     1466.96     1456.48     33.22 o 
   3   4   8     8000.16     7835.10    161.85 o 
   4   4   8       21.47        4.28      8.04 o 
   5   4   8    10759.41    10180.50    282.08 o 
   6   4   8        6.35       17.41     14.95 o 
   7   4   8     1378.40     1335.44     54.21 o 
   8   4   8     1385.73     1434.70     58.60 o 
   9   4   8        1.47       37.32     19.25 o 
  10   4   8     2390.50     2405.53     84.17 o 
 -14   5   8      320.74      319.13     61.67 o 
 -13   5   8      836.46      834.49    112.35 o 
 -12   5   8       51.12       56.47     19.21 o 
 -11   5   8     1240.63     1244.44     51.44 o 
 -10   5   8      164.68      181.66     24.26 o 
  -9   5   8     2157.84     2143.24     67.22 o 
  -8   5   8        1.24       -1.98     14.72 o 
  -7   5   8    12749.93    13055.80    244.56 o 
  -6   5   8       74.69       69.11     24.98 o 
  -5   5   8     4038.86     4141.80    106.01 o 
  -4   5   8      995.44     1011.79     28.79 o 
  -3   5   8        9.72       16.45      6.95 o 
  -2   5   8      302.41      368.28     15.88 o 
  -1   5   8      229.79      229.00     13.86 o 
   0   5   8     5704.81     5662.12    100.60 o 
   1   5   8     6369.60     6161.93    106.31 o 
   2   5   8      198.43      205.68     27.35 o 
   3   5   8      512.46      478.41     26.18 o 
   4   5   8      718.69      662.09     35.64 o 
   5   5   8     3044.15     2988.48     70.77 o 
   6   5   8     1108.32     1181.01     47.86 o 
   7   5   8      401.51      395.09     33.56 o 
   8   5   8        3.18       -3.02     16.31 o 
   9   5   8     4283.32     4300.52    136.82 o 
  10   5   8      351.11      400.43     39.10 o 
 -13   6   8     2192.05     2095.57    133.87 o 
 -12   6   8        5.57      -14.67     21.32 o 
 -11   6   8      800.47      830.52     53.41 o 
 -10   6   8     1186.70     1201.88     50.59 o 
  -9   6   8     1365.58     1400.84     51.68 o 
  -8   6   8     7855.94     7715.48    160.89 o 
  -7   6   8       39.53       27.50     15.16 o 
  -6   6   8     4151.99     4131.07     96.83 o 
  -5   6   8     2528.47     2593.80     78.01 o 
  -4   6   8      968.94      911.14     57.82 o 
  -3   6   8     1641.93     1621.37     48.89 o 
  -2   6   8      746.73      693.49     25.69 o 
  -1   6   8     5115.10     5163.33     86.24 o 
   0   6   8     3492.30     3590.51     82.75 o 
   1   6   8      138.62      119.22     14.12 o 
   2   6   8      157.95      163.12     16.84 o 
   3   6   8    13463.96    13582.70    228.36 o 
   4   6   8      438.23      427.67     29.06 o 
   5   6   8     5929.25     5898.05    118.12 o 
   6   6   8       47.58       59.78     16.06 o 
   7   6   8      404.18      389.43     29.88 o 
   8   6   8     1984.95     2004.63     72.02 o 
   9   6   8       23.28       23.02     21.42 o 
 -12   7   8     2157.19     2098.33     89.55 o 
 -11   7   8        0.18       -2.50     21.79 o 
 -10   7   8     1394.61     1379.65     55.13 o 
  -9   7   8     1553.93     1620.67     58.46 o 
  -8   7   8       54.35       47.45     25.78 o 
  -7   7   8     8248.95     8407.25    185.74 o 
  -6   7   8     1866.28     1922.70     60.19 o 
  -5   7   8     5094.54     5158.71    132.41 o 
  -4   7   8     4165.53     4164.29    121.32 o 
  -3   7   8      687.93      700.41     36.36 o 
  -2   7   8     1359.49     1292.34     37.75 o 
  -1   7   8      703.58      749.03     31.62 o 
   0   7   8      387.37      408.61     25.45 o 
   1   7   8     6982.09     6949.71    113.96 o 
   2   7   8     5726.81     5494.58    216.70 o 
   3   7   8     1453.28     1420.17     60.74 o 
   4   7   8     9156.59     9555.66    173.20 o 
   5   7   8      223.16      215.80     22.17 o 
   6   7   8     1464.26     1463.26     49.99 o 
   7   7   8     1165.35     1122.92     47.83 o 
   8   7   8       13.96      -20.93     15.77 o 
   9   7   8     1942.07     1963.28     75.38 o 
 -12   8   8      100.56       77.32     30.58 o 
 -11   8   8      264.11      323.39     34.24 o 
 -10   8   8       19.17      -21.09     15.26 o 
  -9   8   8      274.66      335.99     44.80 o 
  -8   8   8     6545.70     6584.27    171.37 o 
  -7   8   8       40.51       29.81     18.11 o 
  -6   8   8     8716.76     8730.24    180.47 o 
  -5   8   8     4072.54     4034.43    138.37 o 
  -4   8   8      365.00      356.02     47.11 o 
  -3   8   8      966.67      918.55     58.80 o 
  -2   8   8      220.90      226.52     27.64 o 
  -1   8   8      153.81      157.58     16.71 o 
   0   8   8     1629.83     1713.39     46.24 o 
   1   8   8     1837.45     1810.40     60.44 o 
   2   8   8     5815.84     5634.64    111.35 o 
   3   8   8     3715.20     3800.55     85.13 o 
   4   8   8      620.78      683.96     36.72 o 
   5   8   8     1215.73     1231.24     46.73 o 
   6   8   8      222.23      241.91     25.63 o 
   7   8   8      928.95      964.47     47.12 o 
   8   8   8     1403.67     1241.17     76.96 o 
 -11   9   8      331.46      350.62     60.81 o 
 -10   9   8     1545.06     1584.25     74.80 o 
  -9   9   8      613.31      603.22     46.19 o 
  -8   9   8     2739.09     2802.60     97.65 o 
  -7   9   8       92.26      106.19     21.98 o 
  -6   9   8      494.05      496.83     36.76 o 
  -5   9   8      377.68      385.22     35.76 o 
  -4   9   8     1836.17     1805.54     60.43 o 
  -3   9   8      802.53      747.81     84.67 o 
  -2   9   8     1459.06     1435.98     51.08 o 
  -1   9   8       49.98       45.51     15.69 o 
   0   9   8     3449.85     3378.92     78.67 o 
   1   9   8      146.71      145.08     20.05 o 
   2   9   8     2710.82     2704.50     76.35 o 
   3   9   8       34.06       32.56     14.46 o 
   4   9   8     5241.08     5166.65    111.02 o 
   5   9   8       16.23        9.59     15.44 o 
   6   9   8     1212.52     1264.00     51.38 o 
   7   9   8      222.07      250.63     32.49 o 
  -9  10   8      597.42      592.15     44.94 o 
  -8  10   8     2058.67     2204.39     87.73 o 
  -7  10   8      136.15      124.70     23.55 o 
  -6  10   8     2325.97     2395.14     76.17 o 
  -5  10   8     1205.11     1038.65     78.53 o 
  -4  10   8     1012.85      953.13     50.15 o 
  -3  10   8      423.55      434.70     33.86 o 
  -2  10   8       12.86        0.44     13.74 o 
  -1  10   8     2209.70     2146.92     66.11 o 
   0  10   8     2594.83     2563.18     87.59 o 
   1  10   8      252.57      224.16     25.79 o 
   2  10   8     2894.81     2935.99     83.41 o 
   3  10   8     2925.77     3048.44     86.95 o 
   4  10   8      198.05      181.08     29.74 o 
   5  10   8      179.85      202.08     32.92 o 
   6  10   8       93.72      107.11     25.84 o 
  -8  11   8      141.65      134.63     64.77 o 
  -7  11   8     2221.35     2317.13     79.11 o 
  -6  11   8      325.42      344.65     34.59 o 
  -5  11   8       55.36       54.97     20.80 o 
  -4  11   8     2430.92     2401.15     77.03 o 
  -3  11   8      373.83      375.83     33.44 o 
  -2  11   8      957.97      956.94     61.54 o 
  -1  11   8     1885.80     1961.23     65.16 o 
   0  11   8       34.42       12.75     19.66 o 
   1  11   8     3020.32     3010.41    100.75 o 
   2  11   8      420.85      493.63     52.87 o 
   3  11   8      643.41      744.14     55.49 o 
   4  11   8     1484.18     1517.57     90.39 o 
  -6  12   8      965.14     1086.16     60.77 o 
  -5  12   8     4652.07     4858.43    126.84 o 
  -4  12   8      525.30      526.51     42.18 o 
  -3  12   8     2785.31     2844.60     87.47 o 
  -2  12   8      750.60      795.95     48.27 o 
  -1  12   8     1181.07     1151.84     82.90 o 
   0  12   8     2983.25     2912.46    101.30 o 
   1  12   8       18.33       63.26     29.95 o 
   2  12   8      738.95      870.55     77.23 o 
 -15   0   9      146.33      138.04     58.89 o 
 -13   0   9       35.54        9.28     36.41 o 
 -11   0   9    14694.98    13866.99    922.87 o 
  -9   0   9     3435.82     3610.60     96.09 o 
  -7   0   9      158.53      173.69     26.66 o 
  -5   0   9      877.42      872.80     38.58 o 
  -3   0   9     7122.96     7019.97    147.88 o 
  -1   0   9     4666.57     4497.91    100.84 o 
   1   0   9       82.34       83.76     12.80 o 
   3   0   9      588.50      561.74     29.00 o 
   5   0   9     2724.31     3000.37    189.40 o 
   7   0   9     5269.37     5225.50    217.74 o 
   9   0   9      661.32      816.96     71.05 o 
 -15   1   9     1954.85     2151.91    152.15 o 
 -14   1   9       62.54       64.67     33.68 o 
 -13   1   9     2792.16     2780.42    126.77 o 
 -12   1   9     1527.44     1540.74     90.34 o 
 -11   1   9      475.02      477.72     44.13 o 
 -10   1   9     4950.37     4926.95    125.59 o 
  -9   1   9     1877.13     1830.59     48.62 o 
  -8   1   9       77.41       69.97     10.67 o 
  -7   1   9     2314.08     2487.95     47.72 o 
  -6   1   9     2888.51     2967.24     56.44 o 
  -5   1   9     2866.61     2926.77     57.03 o 
  -4   1   9     2436.56     2380.31     52.82 o 
  -3   1   9      394.41      428.36     17.18 o 
  -2   1   9     1478.71     1395.60     27.93 o 
  -1   1   9    10922.26    10438.84    152.09 o 
   0   1   9      382.48      435.88     17.41 o 
   1   1   9    14203.57    13755.35    199.54 o 
   2   1   9       31.41       58.71      8.28 o 
   3   1   9     2098.49     2099.73     49.40 o 
   4   1   9      427.58      427.94     24.29 o 
   5   1   9       60.71       68.46     17.17 o 
   6   1   9     5514.30     5434.04    126.67 o 
   7   1   9     6398.98     6136.05    142.11 o 
   8   1   9      187.24      217.89     27.92 o 
   9   1   9     2321.42     2468.22     82.07 o 
  10   1   9     1357.74     1378.38     66.87 o 
 -14   2   9      664.00      689.42     54.82 o 
 -13   2   9     2055.02     2041.35     82.38 o 
 -12   2   9      190.29      188.69     25.85 o 
 -11   2   9     7539.25     7436.68    191.38 o 
 -10   2   9     2728.96     2733.21     73.79 o 
  -9   2   9     5861.67     5749.35    109.33 o 
  -8   2   9     3121.70     3189.85     67.85 o 
  -7   2   9      181.43      191.84     15.77 o 
  -6   2   9     3882.82     4035.42     98.64 o 
  -5   2   9     6698.81     6896.04    117.52 o 
  -4   2   9    10653.59    10525.14    190.54 o 
  -3   2   9    12316.03    12236.35    195.33 o 
  -2   2   9     2486.13     2472.41     43.71 o 
  -1   2   9    11932.39    11858.37    172.37 o 
   0   2   9    28812.14    28141.75    393.13 o 
   1   2   9       82.52      125.00     12.42 o 
   2   2   9     3114.21     3107.03     56.88 o 
   3   2   9     3311.60     3328.05     69.85 o 
   4   2   9      176.41      162.20     16.23 o 
   5   2   9     4068.83     4080.95    100.33 o 
   6   2   9     1143.49     1201.30     75.07 o 
   7   2   9      304.49      327.95     30.78 o 
   8   2   9     3773.89     3897.64    106.35 o 
   9   2   9      355.64      333.32     34.42 o 
  10   2   9      239.67      278.52     33.66 o 
 -14   3   9       16.59        1.54     39.50 o 
 -13   3   9     1236.27     1190.07     55.04 o 
 -12   3   9     1957.10     1943.80     78.44 o 
 -11   3   9       35.68       34.46     17.34 o 
 -10   3   9     8926.90     8837.47    178.65 o 
  -9   3   9      693.33      680.70     36.46 o 
  -8   3   9      824.85      916.44     48.98 o 
  -7   3   9     4507.98     4595.55     99.95 o 
  -6   3   9     1739.47     1815.16     46.63 o 
  -5   3   9     2781.91     2909.62     58.55 o 
  -4   3   9     7229.01     7471.33    126.61 o 
  -3   3   9     8911.54     9134.67    150.98 o 
  -2   3   9     8501.19     8324.09    137.15 o 
  -1   3   9     2254.09     2108.75     41.51 o 
   0   3   9      101.42      123.49     11.05 o 
   1   3   9     8055.60     7803.80    121.18 o 
   2   3   9     1136.89     1095.36     33.51 o 
   3   3   9     1773.52     1803.73     46.69 o 
   4   3   9     3098.79     3051.39     68.74 o 
   5   3   9      959.25      893.82     36.07 o 
   6   3   9     8405.54     8059.17    173.20 o 
   7   3   9     2848.24     2949.53     86.53 o 
   8   3   9      116.08       70.10     21.87 o 
   9   3   9     4553.87     4709.91    146.24 o 
  10   3   9     1939.35     2042.41     77.82 o 
 -14   4   9     2423.41     2341.41     95.02 o 
 -13   4   9     3430.03     3526.65     98.52 o 
 -12   4   9     1471.47     1473.03     72.15 o 
 -11   4   9      427.11      397.52     32.67 o 
 -10   4   9      698.42      701.95     48.08 o 
  -9   4   9      629.37      654.82     39.00 o 
  -8   4   9     6146.65     5956.30    143.87 o 
  -7   4   9      540.04      466.42     44.77 o 
  -6   4   9    14429.05    14699.95    305.37 o 
  -5   4   9     1139.57     1025.84     36.46 o 
  -4   4   9     1356.85     1394.23     42.61 o 
  -3   4   9      777.56      729.63     20.21 o 
  -2   4   9      850.77      865.73     23.50 o 
  -1   4   9     3096.03     3156.09     62.54 o 
   0   4   9     5066.33     5096.73     84.52 o 
   1   4   9       72.72       72.16     10.33 o 
   2   4   9     8244.17     8373.76    146.14 o 
   3   4   9      627.38      584.94     27.42 o 
   4   4   9     2542.26     2442.93     59.86 o 
   5   4   9      114.16       98.09     17.69 o 
   6   4   9      518.95      473.85     41.69 o 
   7   4   9      709.53      644.91     43.10 o 
   8   4   9     2164.52     2187.77     75.38 o 
   9   4   9       59.35       86.93     23.38 o 
  10   4   9     2211.58     2263.44     93.78 o 
 -13   5   9      137.95       87.56     45.55 o 
 -12   5   9      872.19      993.44     55.90 o 
 -11   5   9       55.24       39.56     19.84 o 
 -10   5   9     1179.42     1097.78     46.23 o 
  -9   5   9     1280.41     1387.84     50.18 o 
  -8   5   9      351.74      363.56     28.04 o 
  -7   5   9      521.31      573.29     33.81 o 
  -6   5   9       91.37      101.84     16.94 o 
  -5   5   9     1126.35     1117.50     75.01 o 
  -4   5   9     2119.34     2166.21     58.38 o 
  -3   5   9     1789.19     1726.90     49.73 o 
  -2   5   9     6206.98     6170.40     98.99 o 
  -1   5   9     1084.87     1119.30     28.99 o 
   0   5   9     2127.84     2085.61     43.68 o 
   1   5   9      766.28      766.50     24.65 o 
   2   5   9     3116.34     3134.76     68.17 o 
   3   5   9      199.10      187.40     19.84 o 
   4   5   9     2132.63     2140.01     62.38 o 
   5   5   9        0.08       -7.63     11.29 o 
   6   5   9     1442.92     1495.83     49.23 o 
   7   5   9      108.97      128.20     24.01 o 
   8   5   9       75.19      103.80     23.24 o 
   9   5   9        2.93        9.65     19.56 o 
 -13   6   9      120.56       99.94     31.81 o 
 -12   6   9      362.07      350.32     33.68 o 
 -11   6   9     1071.27     1084.16     56.00 o 
 -10   6   9      414.15      438.91     33.90 o 
  -9   6   9      313.44      384.78     40.01 o 
  -8   6   9     7055.48     7329.65    180.76 o 
  -7   6   9     2755.68     2753.98     75.08 o 
  -6   6   9    12998.80    13124.48    248.27 o 
  -5   6   9     1184.76     1219.05     49.01 o 
  -4   6   9      114.92      110.30     17.41 o 
  -3   6   9     3595.47     3533.14     83.54 o 
  -2   6   9      368.70      416.71     22.55 o 
  -1   6   9     2305.01     2319.52     47.61 o 
   0   6   9     1323.54     1282.80     44.75 o 
   1   6   9     1424.44     1425.87     38.87 o 
   2   6   9     8594.44     8542.20    168.70 o 
   3   6   9     2410.78     2329.51     58.75 o 
   4   6   9     2817.59     2738.79     67.66 o 
   5   6   9     5544.05     5598.62    115.15 o 
   6   6   9      645.64      678.44     49.93 o 
   7   6   9     1704.98     1705.87     64.85 o 
   8   6   9     1235.09     1134.86     58.42 o 
   9   6   9       19.27       47.46     22.50 o 
 -12   7   9     1550.97     1546.44     86.69 o 
 -11   7   9       95.96      115.49     23.25 o 
 -10   7   9      674.22      627.94     41.13 o 
  -9   7   9     3046.37     3082.77     86.03 o 
  -8   7   9     1324.33     1456.86     63.64 o 
  -7   7   9     7725.86     7701.85    204.51 o 
  -6   7   9      597.50      607.96     37.46 o 
  -5   7   9     5074.95     5254.54    161.44 o 
  -4   7   9     8795.26     8645.91    173.15 o 
  -3   7   9      662.55      618.42     52.85 o 
  -2   7   9     1717.33     1732.39     53.25 o 
  -1   7   9      742.54      762.68     28.89 o 
   0   7   9     1930.02     1889.41     46.84 o 
   1   7   9     4713.40     4649.46    103.83 o 
   2   7   9     4186.81     4246.67     88.80 o 
   3   7   9     3349.34     3399.29     77.91 o 
   4   7   9     7295.08     7411.00    142.33 o 
   5   7   9       24.59       50.34     15.71 o 
   6   7   9      381.34      375.41     30.11 o 
   7   7   9     1033.77     1052.41     55.77 o 
   8   7   9       80.73       52.32     23.09 o 
 -11   8   9       90.00       66.44     34.98 o 
 -10   8   9      670.68      704.26     45.33 o 
  -9   8   9      471.72      477.92     37.10 o 
  -8   8   9     1456.35     1514.28     56.89 o 
  -7   8   9      211.02      217.18     27.13 o 
  -6   8   9     3753.96     3774.40     97.25 o 
  -5   8   9     3780.72     3734.98     94.91 o 
  -4   8   9      439.36      452.19     32.05 o 
  -3   8   9     3847.52     3792.35     92.73 o 
  -2   8   9      459.33      500.49     38.08 o 
  -1   8   9     4061.96     3945.42     93.60 o 
   0   8   9     5466.95     5275.10    102.56 o 
   1   8   9        1.28        4.19     20.85 o 
   2   8   9     2671.04     2672.19     73.80 o 
   3   8   9     7668.05     7675.56    145.81 o 
   4   8   9        1.53       21.87     14.73 o 
   5   8   9     3707.00     3736.21     90.03 o 
   6   8   9      557.15      586.28     48.64 o 
   7   8   9      453.75      439.69     34.56 o 
 -10   9   9      630.49      619.84     44.23 o 
  -9   9   9      295.11      249.89     33.22 o 
  -8   9   9      172.26      167.70     25.79 o 
  -7   9   9     7159.39     7342.86    168.44 o 
  -6   9   9      774.40      722.65     43.59 o 
  -5   9   9     4800.51     4820.04    117.05 o 
  -4   9   9      102.92       83.12     22.55 o 
  -3   9   9        0.55       -5.57     10.19 o 
  -2   9   9       34.68       28.94     15.49 o 
  -1   9   9       96.50      104.66     18.56 o 
   0   9   9      289.49      228.32     28.58 o 
   1   9   9     3198.08     3278.91    101.22 o 
   2   9   9       79.08       80.65     27.02 o 
   3   9   9     2417.52     2381.35     87.09 o 
   4   9   9        0.33       27.40     16.01 o 
   5   9   9       23.64       18.24     16.17 o 
   6   9   9     1342.60     1461.32     85.99 o 
  -9  10   9      319.69      318.57     34.91 o 
  -8  10   9      732.24      703.14     47.07 o 
  -7  10   9       21.57       20.97     18.16 o 
  -6  10   9     1149.39     1134.18    107.66 o 
  -5  10   9     1815.30     1812.77     64.57 o 
  -4  10   9      424.73      495.22     37.37 o 
  -3  10   9     2456.80     2450.74     85.43 o 
  -2  10   9      565.23      561.60     49.96 o 
  -1  10   9      575.95      551.81     36.70 o 
   0  10   9       96.71      109.23     23.16 o 
   1  10   9        2.05       -0.65     16.29 o 
   2  10   9     1337.34     1392.12     95.70 o 
   3  10   9      782.73      800.03     47.12 o 
   4  10   9       12.78        8.54     16.65 o 
   5  10   9     1689.90     1750.96     79.16 o 
  -8  11   9      584.05      610.57     46.31 o 
  -7  11   9     2106.84     2134.08     76.58 o 
  -6  11   9      691.04      697.91     56.49 o 
  -5  11   9     2085.85     2115.23     73.35 o 
  -4  11   9     2705.03     2586.70     81.70 o 
  -3  11   9      343.39      415.30     35.14 o 
  -2  11   9      958.54     1008.09     59.98 o 
  -1  11   9      974.79      961.54     68.87 o 
   0  11   9      469.48      487.15     42.83 o 
   1  11   9     1798.44     1853.96     76.32 o 
   2  11   9      284.74      281.89     37.88 o 
   3  11   9      568.26      577.22     57.16 o 
  -5  12   9     1266.70     1209.68     60.71 o 
  -4  12   9      109.12      112.78     25.97 o 
  -3  12   9     2301.92     2544.13    104.65 o 
  -2  12   9      920.77      913.76     52.77 o 
  -1  12   9      685.66      645.66     63.45 o 
   0  12   9     2446.51     2603.66     96.11 o 
 -14   0  10       20.59       10.37     39.91 o 
 -12   0  10      101.38      119.59     36.13 o 
 -10   0  10      554.00      546.70     65.34 o 
  -8   0  10     1490.55     1559.49     51.12 o 
  -6   0  10      997.14     1051.55     83.50 o 
  -4   0  10     1675.52     1770.76     56.17 o 
  -2   0  10     2137.36     2058.47     54.07 o 
   0   0  10    27120.17    26838.32    531.34 o 
   2   0  10     4595.38     4614.35    128.59 o 
   4   0  10      956.87      924.56     56.09 o 
   6   0  10      631.43      626.72     55.79 o 
   8   0  10     1411.28     1585.09    149.90 o 
  10   0  10     1284.70     1467.57    104.91 o 
 -14   1  10       40.23       19.78     33.32 o 
 -13   1  10      250.03      241.07     35.75 o 
 -12   1  10     4183.91     4129.58    170.48 o 
 -11   1  10        0.78       -5.59     20.12 o 
 -10   1  10    10543.66    10494.69    182.78 o 
  -9   1  10     1426.16     1398.14     41.39 o 
  -8   1  10     1388.17     1415.96     39.37 o 
  -7   1  10     2146.36     2199.53     49.60 o 
  -6   1  10      899.92      937.63     31.05 o 
  -5   1  10      938.91      910.06     26.34 o 
  -4   1  10     2909.29     3081.01     65.92 o 
  -3   1  10      621.56      571.92     16.04 o 
  -2   1  10     9608.14     9595.61    141.20 o 
  -1   1  10     5252.95     5330.00     84.28 o 
   0   1  10     1848.39     1894.36     38.28 o 
   1   1  10     5936.88     5903.23     94.63 o 
   2   1  10        2.57        8.46      7.12 o 
   3   1  10       13.88        9.90      9.26 o 
   4   1  10     1114.04     1135.51     44.30 o 
   5   1  10      130.01      115.37     19.32 o 
   6   1  10     6538.81     6366.38    144.94 o 
   7   1  10      314.17      336.41     32.25 o 
   8   1  10       82.87       97.59     22.04 o 
   9   1  10     1248.85     1169.34     62.67 o 
  10   1  10     1410.98     1310.03     66.50 o 
 -14   2  10      832.16      853.45     61.10 o 
 -13   2  10      111.00      133.89     31.04 o 
 -12   2  10      452.90      457.89     48.54 o 
 -11   2  10     7942.07     8088.68    224.75 o 
 -10   2  10      794.02      812.39     39.77 o 
  -9   2  10     2927.07     2942.30     75.12 o 
  -8   2  10     6399.74     6386.17    116.44 o 
  -7   2  10     2575.26     2692.54     58.36 o 
  -6   2  10     6340.40     6421.15    126.84 o 
  -5   2  10      974.91      894.12     27.02 o 
  -4   2  10       23.99       38.12      8.57 o 
  -3   2  10     7882.62     8139.00    152.30 o 
  -2   2  10     4313.34     4189.64     68.55 o 
  -1   2  10     7538.93     7495.86    114.58 o 
   0   2  10    23795.23    23898.06    337.57 o 
   1   2  10      116.07      172.89     13.01 o 
   2   2  10    10899.83    10848.61    182.41 o 
   3   2  10     1678.51     1744.54     50.57 o 
   4   2  10     2624.31     2513.97     59.85 o 
   5   2  10     9615.66     9374.29    193.36 o 
   6   2  10      257.75      220.07     26.22 o 
   7   2  10     4084.22     4162.89    124.96 o 
   8   2  10     1930.32     2099.32     73.70 o 
   9   2  10      495.42      493.12     41.43 o 
  10   2  10     1857.42     1960.03     77.04 o 
 -14   3  10     1416.54     1493.58    117.34 o 
 -13   3  10      707.71      647.11     52.47 o 
 -12   3  10     2888.65     3053.17     98.07 o 
 -11   3  10      251.55      268.60     27.77 o 
 -10   3  10     1165.80     1235.59     47.02 o 
  -9   3  10     3001.41     2951.65    103.86 o 
  -8   3  10     3876.88     3877.44     90.61 o 
  -7   3  10     8503.22     8515.38    303.57 o 
  -6   3  10       88.90      128.80     13.09 o 
  -5   3  10     3084.97     3067.48     68.03 o 
  -4   3  10    10888.43    11129.82    182.05 o 
  -3   3  10     1029.65     1003.39     29.17 o 
  -2   3  10     5665.75     5531.64     96.41 o 
  -1   3  10    10027.08     9836.25    148.00 o 
   0   3  10     2692.33     2775.37     52.84 o 
   1   3  10    15342.73    15031.04    220.27 o 
   2   3  10     1054.99     1033.79     33.40 o 
   3   3  10       11.04       27.03     11.11 o 
   4   3  10     4356.40     4367.81     90.56 o 
   5   3  10       37.97        9.02     14.62 o 
   6   3  10      189.34      205.83     29.40 o 
   7   3  10     1344.13     1369.53     56.54 o 
   8   3  10        5.09      -10.16     15.69 o 
   9   3  10     2904.06     3066.73    110.88 o 
 -14   4  10      440.24      458.38     48.49 o 
 -13   4  10      641.34      634.31     59.42 o 
 -12   4  10       10.37        9.06     17.03 o 
 -11   4  10     2869.52     2840.05     80.70 o 
 -10   4  10     1483.02     1409.64     51.01 o 
  -9   4  10     1702.55     1685.25     61.70 o 
  -8   4  10      781.65      856.01     42.30 o 
  -7   4  10      370.73      355.86     25.85 o 
  -6   4  10      888.31      880.06     35.87 o 
  -5   4  10     4186.38     4416.46    109.95 o 
  -4   4  10     3628.06     3708.35     72.53 o 
  -3   4  10     6816.32     6695.16    117.54 o 
  -2   4  10     1880.60     1774.37     37.91 o 
  -1   4  10     7574.26     7543.59    118.53 o 
   0   4  10      285.96      306.94     17.13 o 
   1   4  10       29.60       38.29      9.57 o 
   2   4  10     4514.42     4583.47     90.73 o 
   3   4  10     2806.08     2877.36     66.30 o 
   4   4  10     6476.05     6357.28    122.29 o 
   5   4  10     4497.51     4516.16     96.48 o 
   6   4  10      339.91      355.84     31.76 o 
   7   4  10     1711.46     1740.52     76.55 o 
   8   4  10      118.05       78.31     22.06 o 
   9   4  10      188.92      184.56     29.94 o 
 -13   5  10     1210.32     1271.02     84.68 o 
 -12   5  10       26.93       15.28     20.30 o 
 -11   5  10        1.39      -11.08     14.09 o 
 -10   5  10      570.21      600.26     38.15 o 
  -9   5  10     2427.57     2353.89     68.93 o 
  -8   5  10       28.92      -20.60     13.91 o 
  -7   5  10     2252.65     2293.23     64.89 o 
  -6   5  10      856.29      777.67     40.02 o 
  -5   5  10     1463.08     1505.07     67.93 o 
  -4   5  10       42.44       38.82     12.49 o 
  -3   5  10       31.76       36.88     12.75 o 
  -2   5  10     1107.80     1103.52     32.90 o 
  -1   5  10      244.39      240.43     17.15 o 
   0   5  10        1.50       -0.67      7.71 o 
   1   5  10     1109.90     1123.21     35.17 o 
   2   5  10      950.82      944.89     43.71 o 
   3   5  10     4547.27     4716.50     96.27 o 
   4   5  10      323.73      340.16     29.83 o 
   5   5  10        0.36        8.78     11.80 o 
   6   5  10     2015.74     2141.55     77.09 o 
   7   5  10     3154.58     3085.12     92.60 o 
   8   5  10      196.71      236.86     30.74 o 
   9   5  10     1974.18     1997.18     77.62 o 
 -13   6  10     1361.65     1364.90     74.92 o 
 -12   6  10      970.27      975.79     51.80 o 
 -11   6  10      977.36      956.92     48.98 o 
 -10   6  10      435.34      461.38     35.21 o 
  -9   6  10      457.87      442.14     33.13 o 
  -8   6  10     4887.91     4853.66    135.64 o 
  -7   6  10     2901.38     2915.04     80.66 o 
  -6   6  10     2481.80     2449.38     78.29 o 
  -5   6  10     6254.76     6323.37    133.90 o 
  -4   6  10     1945.59     1954.36     57.46 o 
  -3   6  10     7574.88     7413.76    150.27 o 
  -2   6  10       74.30       82.12     15.16 o 
  -1   6  10     2047.16     2024.75     49.63 o 
   0   6  10     1088.18     1118.81     34.00 o 
   1   6  10       11.23        5.57      9.68 o 
   2   6  10      160.53      170.94     25.30 o 
   3   6  10     2040.24     2056.57     61.62 o 
   4   6  10      361.05      365.52     26.96 o 
   5   6  10     4678.94     4683.49    102.35 o 
   6   6  10      814.71      885.82     82.26 o 
   7   6  10      527.37      563.26     42.72 o 
   8   6  10     3112.69     3010.44     95.36 o 
 -12   7  10      793.32      791.12     50.49 o 
 -11   7  10       43.46       27.61     24.02 o 
 -10   7  10      250.58      249.25     28.68 o 
  -9   7  10      654.42      654.81     40.83 o 
  -8   7  10      985.18     1013.99     46.96 o 
  -7   7  10     6947.00     7030.16    155.87 o 
  -6   7  10        1.32      -19.76     16.60 o 
  -5   7  10     2941.65     2800.42     75.81 o 
  -4   7  10     9429.02     9352.22    185.92 o 
  -3   7  10      717.62      766.49     47.89 o 
  -2   7  10     5240.43     5318.36    116.56 o 
  -1   7  10      383.03      385.20     27.02 o 
   0   7  10      647.82      595.53     43.52 o 
   1   7  10     4109.52     4269.79     97.96 o 
   2   7  10     1421.37     1471.90     55.39 o 
   3   7  10     1977.09     2127.00     58.49 o 
   4   7  10     7436.78     7473.51    144.64 o 
   5   7  10      645.62      647.34     37.38 o 
   6   7  10     2480.32     2478.94     70.65 o 
   7   7  10     1892.70     1966.49     73.56 o 
 -11   8  10     1223.44     1202.15     59.18 o 
 -10   8  10       92.56      103.08     22.87 o 
  -9   8  10      307.57      295.77     31.23 o 
  -8   8  10     3991.88     4086.86    118.79 o 
  -7   8  10        1.95        6.79     15.59 o 
  -6   8  10     8729.10     8567.37    205.99 o 
  -5   8  10     1977.29     1981.31    111.15 o 
  -4   8  10       12.82       16.18     14.25 o 
  -3   8  10     2327.61     2290.38     67.08 o 
  -2   8  10        1.32       -9.21     12.33 o 
  -1   8  10      604.32      542.79     76.20 o 
   0   8  10      494.24      449.63     36.14 o 
   1   8  10        0.33       20.05     16.40 o 
   2   8  10     3018.39     3134.22     84.05 o 
   3   8  10     1146.64     1189.58     44.35 o 
   4   8  10      292.48      324.13     27.35 o 
   5   8  10     3743.21     3672.19     91.41 o 
   6   8  10     1522.26     1699.77     72.09 o 
   7   8  10      471.39      451.06     41.03 o 
 -10   9  10      522.89      495.77     41.42 o 
  -9   9  10       19.63       17.42     18.34 o 
  -8   9  10      600.67      655.68     43.67 o 
  -7   9  10       15.34       42.13     18.17 o 
  -6   9  10      145.72      152.75     27.67 o 
  -5   9  10      248.28      255.67     28.18 o 
  -4   9  10     5665.58     5816.40    152.10 o 
  -3   9  10      280.66      329.19     29.58 o 
  -2   9  10     1775.93     1823.71     68.71 o 
  -1   9  10      231.95      207.97     23.28 o 
   0   9  10      333.82      349.28     35.17 o 
   1   9  10        3.51       -1.10     16.04 o 
   2   9  10      152.54      185.63     34.71 o 
   3   9  10      404.51      453.33     43.80 o 
   4   9  10     5078.01     5263.07    128.65 o 
   5   9  10        4.51       28.89     17.17 o 
  -9  10  10      654.26      565.35     52.15 o 
  -8  10  10      693.70      706.78     68.21 o 
  -7  10  10     1332.20     1420.72     60.44 o 
  -6  10  10     2567.39     2360.61     81.85 o 
  -5  10  10      692.18      670.06     44.03 o 
  -4  10  10     1069.63     1216.10     53.26 o 
  -3  10  10     2939.54     2959.52    175.77 o 
  -2  10  10        1.47       -5.98     14.01 o 
  -1  10  10      190.35      210.89     32.03 o 
   0  10  10      832.41      838.03     54.44 o 
   1  10  10       56.56       40.58     20.40 o 
   2  10  10     1660.39     1600.70     81.21 o 
   3  10  10      592.72      536.58     85.23 o 
   4  10  10        8.40       18.02     21.95 o 
  -7  11  10     2371.19     2367.88     81.63 o 
  -6  11  10     1288.86     1257.44     61.91 o 
  -5  11  10      999.15      995.13     56.01 o 
  -4  11  10     1201.46     1229.71     57.46 o 
  -3  11  10      692.25      648.38     50.04 o 
  -2  11  10     1617.89     1642.77     60.80 o 
  -1  11  10     1150.91     1052.16     60.36 o 
   0  11  10      535.71      494.10     44.41 o 
   1  11  10     3247.29     3402.91    189.85 o 
   2  11  10      202.29      205.71     31.88 o 
  -3  12  10     2510.55     2770.35     87.58 o 
  -2  12  10       37.12       66.01     45.96 o 
 -13   0  11     1064.93     1080.91    110.03 o 
 -11   0  11     7162.09     7066.35    217.72 o 
  -9   0  11     9545.37     9725.66    270.24 o 
  -7   0  11      112.47       59.03     28.39 o 
  -5   0  11       70.29       58.11     17.46 o 
  -3   0  11     1796.06     1869.96     51.19 o 
  -1   0  11     5668.02     5338.36    120.76 o 
   1   0  11        2.45       19.90     11.03 o 
   3   0  11     3246.32     3338.98    118.99 o 
   5   0  11     5062.60     4758.30    162.92 o 
   7   0  11     1392.83     1486.30     83.57 o 
   9   0  11     1105.95     1202.82     90.35 o 
 -14   1  11      118.79      101.35     34.86 o 
 -13   1  11      153.90      103.56     28.68 o 
 -12   1  11     1084.53      936.81     58.36 o 
 -11   1  11        7.75       -3.62     20.01 o 
 -10   1  11     1676.68     1663.03     65.00 o 
  -9   1  11     1660.05     1667.38     53.42 o 
  -8   1  11       31.10       32.15     15.55 o 
  -7   1  11     6559.05     6753.26    132.30 o 
  -6   1  11     1458.50     1515.27     58.31 o 
  -5   1  11     4087.15     4144.36     77.30 o 
  -4   1  11      200.94      226.29     21.72 o 
  -3   1  11      110.74      122.30     11.78 o 
  -2   1  11     3692.27     3628.05     61.43 o 
  -1   1  11    10663.21    10437.67    154.93 o 
   0   1  11     3423.74     3327.94     59.33 o 
   1   1  11    12913.49    12780.87    189.22 o 
   2   1  11      610.03      613.92     26.51 o 
   3   1  11     2203.60     2160.63     62.81 o 
   4   1  11     1247.72     1260.35     48.11 o 
   5   1  11      796.94      729.04     60.36 o 
   6   1  11     4189.31     4154.70    107.68 o 
   7   1  11      180.73      152.35     24.36 o 
   8   1  11      370.22      379.40     36.50 o 
   9   1  11     2745.88     2817.01     93.12 o 
 -14   2  11      415.47      414.14     46.83 o 
 -13   2  11      840.87      859.24     59.75 o 
 -12   2  11     1581.12     1608.40     70.97 o 
 -11   2  11     6174.16     6136.41    160.42 o 
 -10   2  11      479.41      469.50     55.86 o 
  -9   2  11     9142.35     9048.71    214.65 o 
  -8   2  11     5229.35     5175.84    111.16 o 
  -7   2  11     3169.70     3150.72     72.61 o 
  -6   2  11     7098.67     7072.93    123.27 o 
  -5   2  11      742.62      779.17     28.21 o 
  -4   2  11     3996.13     3960.11     74.97 o 
  -3   2  11     2785.77     2663.03     61.56 o 
  -2   2  11      827.51      832.53     22.29 o 
  -1   2  11     3591.57     3598.09     62.78 o 
   0   2  11     7259.03     6951.79    109.85 o 
   1   2  11     1330.75     1349.07     33.41 o 
   2   2  11     2199.75     2215.77     75.14 o 
   3   2  11     4870.89     4799.12     95.23 o 
   4   2  11      520.63      472.31     32.78 o 
   5   2  11     3514.35     3522.06     93.86 o 
   6   2  11       27.65       47.92     18.35 o 
   7   2  11      642.80      637.22     42.95 o 
   8   2  11     2095.26     2080.35     74.95 o 
   9   2  11       52.93       62.37     23.66 o 
 -14   3  11      189.40      133.60     34.25 o 
 -13   3  11     1633.91     1586.46     81.44 o 
 -12   3  11     1268.10     1334.40     66.16 o 
 -11   3  11      187.43      170.30     29.81 o 
 -10   3  11     5892.35     5931.46    140.58 o 
  -9   3  11     1988.88     1968.83     59.09 o 
  -8   3  11     1167.23     1172.59     42.80 o 
  -7   3  11     4977.68     5016.95    155.32 o 
  -6   3  11     5678.55     5694.11    117.96 o 
  -5   3  11     1575.17     1607.08     45.57 o 
  -4   3  11     4737.56     4853.88     89.91 o 
  -3   3  11        0.93       10.55      9.87 o 
  -2   3  11    12002.31    12051.73    197.00 o 
  -1   3  11     2646.85     2702.44     51.73 o 
   0   3  11     3628.82     3582.19     65.08 o 
   1   3  11     7423.24     7382.19    131.29 o 
   2   3  11     4120.04     4196.87     85.11 o 
   3   3  11    12089.13    12166.28    207.60 o 
   4   3  11     3788.44     3815.52     96.78 o 
   5   3  11      159.17      180.91     23.80 o 
   6   3  11     4904.15     4935.55    123.05 o 
   7   3  11     2291.84     2243.12     75.95 o 
   8   3  11      825.09      756.30     49.33 o 
   9   3  11     1083.49     1221.74     66.56 o 
 -14   4  11     1795.41     1810.80     85.18 o 
 -13   4  11      390.30      353.65     43.21 o 
 -12   4  11     1144.62     1307.71     65.30 o 
 -11   4  11      804.92      798.24     46.92 o 
 -10   4  11       72.01       69.33     25.16 o 
  -9   4  11      112.58      105.87     22.30 o 
  -8   4  11     2137.54     2079.84     75.53 o 
  -7   4  11     9152.77     9012.13    201.96 o 
  -6   4  11     4609.89     4604.05    101.83 o 
  -5   4  11       15.92       16.08     12.17 o 
  -4   4  11      894.30      876.27     34.80 o 
  -3   4  11     1373.87     1422.20     38.13 o 
  -2   4  11       19.25        2.18      7.00 o 
  -1   4  11      970.46      911.12     30.13 o 
   0   4  11     4701.72     4819.88     83.35 o 
   1   4  11      426.19      408.55     23.45 o 
   2   4  11     1660.96     1674.84     46.60 o 
   3   4  11       42.50       69.41     14.06 o 
   4   4  11      768.70      773.41     35.24 o 
   5   4  11      942.32      848.80     56.37 o 
   6   4  11      629.42      650.81     43.33 o 
   7   4  11        9.94       32.12     18.97 o 
   8   4  11     2621.45     2558.79    101.40 o 
 -13   5  11       28.55       32.96     27.83 o 
 -12   5  11     1272.73     1191.32     55.29 o 
 -11   5  11     1070.37     1085.80     54.38 o 
 -10   5  11      856.27      793.52     70.78 o 
  -9   5  11       57.16       67.25     17.33 o 
  -8   5  11      748.37      698.83     46.56 o 
  -7   5  11     1136.22     1091.60     43.74 o 
  -6   5  11      584.95      561.83     32.97 o 
  -5   5  11      323.08      303.71     24.49 o 
  -4   5  11    10507.44    10422.57    199.82 o 
  -3   5  11      871.67      869.38     36.03 o 
  -2   5  11     5182.97     5277.74     99.32 o 
  -1   5  11      116.42      105.39     19.73 o 
   0   5  11      195.93      221.57     16.82 o 
   1   5  11      435.91      434.01     24.70 o 
   2   5  11        6.45        7.22     10.50 o 
   3   5  11     1371.97     1377.65     43.89 o 
   4   5  11     5340.49     5190.89    107.65 o 
   5   5  11        1.63        5.58     14.53 o 
   6   5  11     1672.59     1715.19     87.77 o 
   7   5  11        1.46       12.38     17.86 o 
   8   5  11      636.51      651.22     48.44 o 
 -13   6  11      317.63      332.11     37.34 o 
 -12   6  11     1125.98     1094.46     67.31 o 
 -11   6  11     1020.55     1064.68     52.97 o 
 -10   6  11     1493.52     1444.39     55.79 o 
  -9   6  11      260.79      294.44     37.88 o 
  -8   6  11      232.71      220.24     24.66 o 
  -7   6  11      203.78      207.44     23.71 o 
  -6   6  11     4712.35     4839.80    151.46 o 
  -5   6  11     4149.03     3981.03     95.03 o 
  -4   6  11      908.00      914.37     40.23 o 
  -3   6  11     9525.13     9556.59    187.14 o 
  -2   6  11        3.36        2.04     11.25 o 
  -1   6  11     4809.04     4678.14    186.26 o 
   0   6  11      762.66      761.58     33.53 o 
   1   6  11      311.29      293.15     21.25 o 
   2   6  11     4087.26     4039.97    108.86 o 
   3   6  11     1337.22     1319.98     59.68 o 
   4   6  11     2148.62     2136.86     67.20 o 
   5   6  11     1860.00     1952.56     59.32 o 
   6   6  11     3064.44     3115.71     93.72 o 
   7   6  11     1219.39     1282.37    120.46 o 
 -12   7  11     1688.35     1692.91     67.65 o 
 -11   7  11        0.93      -10.27     17.37 o 
 -10   7  11      896.71      896.86     49.82 o 
  -9   7  11     1705.45     1714.09     61.79 o 
  -8   7  11      848.44      826.34     45.17 o 
  -7   7  11     2915.35     3031.52    100.95 o 
  -6   7  11     1099.09     1101.96     60.84 o 
  -5   7  11     2308.00     2417.56     69.82 o 
  -4   7  11     8409.57     8324.22    170.11 o 
  -3   7  11      429.79      389.78     29.13 o 
  -2   7  11     7657.72     7584.46    155.67 o 
  -1   7  11       40.80       41.19     15.45 o 
   0   7  11     1023.92     1009.21     74.96 o 
   1   7  11     2029.29     1986.67     59.79 o 
   2   7  11      316.09      320.83     30.85 o 
   3   7  11     6537.07     6724.99    141.36 o 
   4   7  11     3712.20     3817.45     89.54 o 
   5   7  11        0.10       11.32     14.02 o 
   6   7  11     2141.76     2173.42     76.45 o 
   7   7  11     2861.16     2915.01     94.40 o 
 -11   8  11     1026.65     1068.56     59.87 o 
 -10   8  11       12.61       -1.46     22.64 o 
  -9   8  11      653.21      652.41     51.47 o 
  -8   8  11      618.28      570.07     40.05 o 
  -7   8  11      313.84      326.76     30.99 o 
  -6   8  11     3345.55     3286.38     90.43 o 
  -5   8  11     6564.77     6476.76    143.22 o 
  -4   8  11     1559.45     1496.20     54.06 o 
  -3   8  11    10506.72    10213.99    203.31 o 
  -2   8  11      155.71      174.54     22.25 o 
  -1   8  11     2764.55     2627.19     85.27 o 
   0   8  11      987.73      947.08    123.35 o 
   1   8  11       72.57       58.39     18.87 o 
   2   8  11     1004.78      980.09     52.79 o 
   3   8  11     1361.64     1437.49     54.78 o 
   4   8  11      127.77      153.25     23.83 o 
   5   8  11     1808.40     1844.36     60.28 o 
   6   8  11      625.37      659.78     56.22 o 
 -10   9  11       24.62       -9.87     19.03 o 
  -9   9  11      469.35      397.77     43.74 o 
  -8   9  11      427.99      441.98     46.62 o 
  -7   9  11      980.98     1008.58     51.45 o 
  -6   9  11      334.00      242.33     28.18 o 
  -5   9  11     3565.82     3422.49    158.46 o 
  -4   9  11       52.17       52.36     22.51 o 
  -3   9  11       48.46       34.47     17.13 o 
  -2   9  11      646.16      685.63     57.93 o 
  -1   9  11     1058.19      995.00     61.83 o 
   0   9  11      781.29      790.43     51.51 o 
   1   9  11      560.69      508.58     41.43 o 
   2   9  11        0.41      -24.35     17.63 o 
   3   9  11     1985.39     1897.24     77.21 o 
   4   9  11       73.28       57.18     22.65 o 
   5   9  11      249.45      271.64     36.54 o 
  -8  10  11       89.54       69.89     23.58 o 
  -7  10  11       37.38       51.28     27.16 o 
  -6  10  11      845.68      744.45     47.33 o 
  -5  10  11     1721.89     1741.63     71.26 o 
  -4  10  11      109.89      135.42     26.67 o 
  -3  10  11     2184.46     2261.86     82.92 o 
  -2  10  11      810.26      791.07     59.10 o 
  -1  10  11     1151.26     1207.57     58.90 o 
   0  10  11      171.16      161.34     27.44 o 
   1  10  11      237.50      207.58     30.81 o 
   2  10  11     2195.08     2141.69    128.14 o 
   3  10  11      567.84      574.98     49.30 o 
  -6  11  11       42.32       43.55     21.17 o 
  -5  11  11     2025.87     2075.13     74.91 o 
  -4  11  11     2388.30     2475.71     80.94 o 
  -3  11  11       94.15      128.91     27.55 o 
  -2  11  11     1005.26     1006.05     61.63 o 
  -1  11  11     1796.76     1778.77     76.17 o 
   0  11  11      119.10      133.38     33.54 o 
   1  11  11     1839.68     1837.90     78.85 o 
 -14   0  12      149.21      169.49     55.07 o 
 -12   0  12       14.32       -3.75     32.79 o 
 -10   0  12        8.26        8.43     21.74 o 
  -8   0  12    15201.97    15230.41    398.04 o 
  -6   0  12    12196.33    12237.73    362.86 o 
  -4   0  12       19.93       22.90     15.00 o 
  -2   0  12      628.80      606.29     27.19 o 
   0   0  12    10120.37    10150.03    217.07 o 
   2   0  12     4075.39     4067.92    134.75 o 
   4   0  12     1576.50     1524.36    157.14 o 
   6   0  12      188.76      310.64     44.75 o 
   8   0  12     1179.36     1159.10    124.11 o 
 -14   1  12      315.04      293.54     49.49 o 
 -13   1  12       52.94        6.75     26.73 o 
 -12   1  12     2649.08     2619.51     92.73 o 
 -11   1  12      591.19      645.77     47.21 o 
 -10   1  12     2932.40     2978.10     93.68 o 
  -9   1  12       41.55       39.33     15.54 o 
  -8   1  12     1012.63     1066.47     40.78 o 
  -7   1  12     3901.61     3848.61    102.94 o 
  -6   1  12      566.79      626.15     32.71 o 
  -5   1  12     1776.72     1806.94     46.78 o 
  -4   1  12      976.69     1013.07     32.18 o 
  -3   1  12      486.76      451.19     28.07 o 
  -2   1  12     4627.34     4531.74     74.95 o 
  -1   1  12      249.20      246.26     14.48 o 
   0   1  12     2375.12     2388.30     47.49 o 
   1   1  12     3871.06     4001.63     71.23 o 
   2   1  12     1926.35     1904.31     48.55 o 
   3   1  12      908.16      928.54     40.92 o 
   4   1  12     5514.45     5490.66    126.76 o 
   5   1  12      252.17      273.48     27.81 o 
   6   1  12     1735.21     1708.68     63.35 o 
   7   1  12       35.64       36.58     19.67 o 
   8   1  12      164.05      126.13     38.44 o 
 -14   2  12     1015.61     1042.78     76.17 o 
 -13   2  12     1089.54      925.22     95.48 o 
 -12   2  12      183.44      149.29     29.64 o 
 -11   2  12     3091.17     3035.91     99.26 o 
 -10   2  12     1189.99     1029.62     53.69 o 
  -9   2  12     4031.24     4009.78    113.18 o 
  -8   2  12     8981.36     9146.32    263.40 o 
  -7   2  12      129.54      134.33     22.36 o 
  -6   2  12    12621.13    12704.70    208.39 o 
  -5   2  12      994.24     1063.23     31.46 o 
  -4   2  12     1892.31     1815.24     74.17 o 
  -3   2  12     1244.95     1240.31     34.11 o 
  -2   2  12      588.85      552.41     22.96 o 
  -1   2  12    12777.20    12554.47    185.69 o 
   0   2  12    10046.46    10035.72    153.13 o 
   1   2  12     1166.94     1169.66     35.67 o 
   2   2  12     8599.10     8621.10    152.27 o 
   3   2  12     4752.41     4923.87    115.74 o 
   4   2  12     1820.22     1839.25     61.22 o 
   5   2  12     3490.87     3326.85     92.09 o 
   6   2  12       42.80       51.18     20.66 o 
   7   2  12     1168.69     1133.87     57.38 o 
   8   2  12     1227.61     1289.80    122.92 o 
 -14   3  12      253.84      233.32     40.25 o 
 -13   3  12     1192.41     1306.20    169.24 o 
 -12   3  12     1495.05     1536.99     70.83 o 
 -11   3  12     1222.81     1300.20     61.60 o 
 -10   3  12     4537.15     4413.41    125.60 o 
  -9   3  12     1242.88     1177.02     44.34 o 
  -8   3  12     4129.78     4096.66     95.61 o 
  -7   3  12    13637.16    14062.38    296.11 o 
  -6   3  12       46.50       32.19     13.22 o 
  -5   3  12     3111.38     3112.59     64.88 o 
  -4   3  12     4112.63     4129.83     92.38 o 
  -3   3  12      352.45      399.40     36.26 o 
  -2   3  12     6882.95     6861.67    121.47 o 
  -1   3  12     3015.60     2970.60     63.26 o 
   0   3  12      373.26      416.78     20.65 o 
   1   3  12    10231.75    10115.17    173.60 o 
   2   3  12       67.85       65.08     13.40 o 
   3   3  12      815.16      850.68     35.87 o 
   4   3  12      857.40      833.39     45.95 o 
   5   3  12        3.14       26.22     16.20 o 
   6   3  12     2729.02     2615.97     82.27 o 
   7   3  12      242.50      240.60     33.21 o 
   8   3  12      719.03      711.02     49.70 o 
 -13   4  12      641.34      726.14     57.39 o 
 -12   4  12      151.54       78.61     27.00 o 
 -11   4  12     2627.65     2674.12    115.87 o 
 -10   4  12     4792.92     4865.09    114.83 o 
  -9   4  12     1616.25     1665.89     55.57 o 
  -8   4  12        3.17       17.03     16.52 o 
  -7   4  12       47.89       61.61     17.03 o 
  -6   4  12     1348.55     1356.23     51.99 o 
  -5   4  12     2321.92     2283.26     72.10 o 
  -4   4  12     2711.11     2654.59     67.89 o 
  -3   4  12     5748.51     5687.46    105.21 o 
  -2   4  12        1.24        6.50      9.47 o 
  -1   4  12     2796.41     2742.45     60.92 o 
   0   4  12      242.52      247.41     18.63 o 
   1   4  12      755.03      724.01     29.98 o 
   2   4  12     5112.56     5071.06    101.23 o 
   3   4  12     1474.34     1425.70     44.73 o 
   4   4  12     2027.94     1942.88     64.24 o 
   5   4  12     2582.95     2543.96     78.75 o 
   6   4  12      613.87      612.61     42.88 o 
   7   4  12      922.56      900.78     64.28 o 
   8   4  12       10.71        3.26     19.74 o 
 -13   5  12     3423.56     3471.26    119.79 o 
 -12   5  12        8.56       -0.38     22.93 o 
 -11   5  12      399.22      380.01     33.06 o 
 -10   5  12      291.71      343.11     58.72 o 
  -9   5  12      818.02      827.64     64.86 o 
  -8   5  12       14.40       -5.21     13.04 o 
  -7   5  12     2990.38     2913.63     87.72 o 
  -6   5  12      585.96      516.04     46.13 o 
  -5   5  12     2347.50     2379.99     65.42 o 
  -4   5  12       59.74       63.25     15.12 o 
  -3   5  12      128.43      126.91     17.97 o 
  -2   5  12      830.60      816.60     76.61 o 
  -1   5  12     1169.22     1135.76     35.66 o 
   0   5  12     1750.75     1776.77     57.05 o 
   1   5  12     3252.96     3213.58     80.25 o 
   2   5  12      374.96      391.86     25.88 o 
   3   5  12     5374.13     5395.71    110.05 o 
   4   5  12       79.86      111.49     17.60 o 
   5   5  12      439.54      442.44     36.58 o 
   6   5  12      123.27      112.77     26.51 o 
   7   5  12     1584.79     1526.95     77.93 o 
 -12   6  12      699.96      703.92     46.85 o 
 -11   6  12     2302.74     2377.73     78.15 o 
 -10   6  12      189.10      186.78     27.41 o 
  -9   6  12      329.29      380.10     31.82 o 
  -8   6  12        7.40       15.63     14.89 o 
  -7   6  12      799.47      770.10     49.11 o 
  -6   6  12     1887.55     1807.62     58.19 o 
  -5   6  12     2371.99     2444.05     83.04 o 
  -4   6  12      427.03      425.98     29.92 o 
  -3   6  12    10001.71     9906.15    194.13 o 
  -2   6  12       23.21       20.57     13.22 o 
  -1   6  12      457.32      398.66     56.53 o 
   0   6  12      932.90      932.53     37.82 o 
   1   6  12      161.83      186.97     21.14 o 
   2   6  12     4881.02     4791.97    164.91 o 
   3   6  12      174.26      182.98     25.66 o 
   4   6  12      147.40      148.39     19.76 o 
   5   6  12     4081.51     4307.31    132.66 o 
   6   6  12      455.47      487.38     52.77 o 
   7   6  12     1395.31     1350.29     67.17 o 
 -12   7  12      980.90      882.15     54.75 o 
 -11   7  12       56.57       63.18     22.96 o 
 -10   7  12     2271.33     2311.50     75.69 o 
  -9   7  12      603.42      549.41     47.48 o 
  -8   7  12     1381.84     1436.15     54.97 o 
  -7   7  12     2455.95     2358.68     72.33 o 
  -6   7  12      287.58      290.17     32.39 o 
  -5   7  12     3454.92     3555.94     91.34 o 
  -4   7  12     5950.00     5697.61    127.21 o 
  -3   7  12      540.64      519.13     51.60 o 
  -2   7  12     7329.71     7325.84    152.85 o 
  -1   7  12     3498.34     3337.98     99.07 o 
   0   7  12      237.65      252.24     28.51 o 
   1   7  12     1687.41     1741.50     67.23 o 
   2   7  12      227.52      230.96     24.41 o 
   3   7  12     3136.22     3204.13    100.68 o 
   4   7  12      737.10      726.12     43.31 o 
   5   7  12       14.94       35.82     19.19 o 
   6   7  12     3518.16     3531.95    105.13 o 
 -11   8  12     1621.49     1760.17     87.33 o 
 -10   8  12      420.27      432.08     45.34 o 
  -9   8  12      780.28      751.15     55.80 o 
  -8   8  12      274.14      260.49     29.43 o 
  -7   8  12       36.03       18.39     24.74 o 
  -6   8  12     1394.03     1444.48     88.63 o 
  -5   8  12     1198.99     1193.42     56.97 o 
  -4   8  12     1397.07     1449.90     53.92 o 
  -3   8  12     2468.39     2624.73     75.19 o 
  -2   8  12      481.11      553.13     36.25 o 
  -1   8  12     1092.71     1048.06     51.04 o 
   0   8  12     2702.01     2631.40    108.83 o 
   1   8  12      162.55      160.39     31.08 o 
   2   8  12     3299.11     3478.78    108.14 o 
   3   8  12      281.98      291.39     34.06 o 
   4   8  12      355.49      385.30     34.58 o 
   5   8  12     2224.26     2316.66     99.02 o 
  -9   9  12       89.15       21.11     27.44 o 
  -8   9  12       50.18       14.98     18.68 o 
  -7   9  12      259.61      219.05     46.76 o 
  -6   9  12      144.13      118.00     22.59 o 
  -5   9  12       13.54       -7.89     17.23 o 
  -4   9  12     4920.20     4846.74    118.13 o 
  -3   9  12       76.35       73.13     19.17 o 
  -2   9  12     2884.19     2902.91     95.44 o 
  -1   9  12       10.73       27.71     17.22 o 
   0   9  12        3.12       -8.32     14.62 o 
   1   9  12        0.04       -6.82     12.61 o 
   2   9  12       18.52        3.50     17.63 o 
   3   9  12        5.75       11.18     19.57 o 
   4   9  12     1246.19     1300.80     68.34 o 
  -8  10  12      947.77      972.41     61.41 o 
  -7  10  12      753.77      717.00     50.92 o 
  -6  10  12     1637.63     1683.38     66.99 o 
  -5  10  12       74.32       50.05     19.82 o 
  -4  10  12       86.30       62.85     20.67 o 
  -3  10  12     1913.12     1994.79     68.25 o 
  -2  10  12      647.13      676.24     60.47 o 
  -1  10  12       22.32       15.59     19.22 o 
   0  10  12     1095.67     1157.63     64.28 o 
   1  10  12        0.00      -11.87     17.68 o 
   2  10  12      684.12      644.58     60.54 o 
  -5  11  12     3425.52     3590.18    104.11 o 
  -4  11  12      764.90      700.02     53.51 o 
  -3  11  12       60.53       40.15     21.62 o 
  -2  11  12     2689.15     2775.55     99.70 o 
  -1  11  12      787.38      738.84     54.42 o 
 -13   0  13     2090.59     2236.08    150.27 o 
 -11   0  13      104.89      137.78     45.98 o 
  -9   0  13     1190.33     1338.18     68.46 o 
  -7   0  13      379.36      398.06     39.42 o 
  -3   0  13      924.82      948.94     48.05 o 
  -1   0  13     4312.98     4201.69    127.91 o 
   1   0  13      301.26      322.10     26.06 o 
   3   0  13    13056.68    13235.75    363.54 o 
   5   0  13     5401.88     5463.59    203.91 o 
   7   0  13      473.48      504.71     58.78 o 
 -14   1  13      368.01      347.14     52.74 o 
 -13   1  13      628.27      647.43     63.57 o 
 -12   1  13      106.08       74.32     25.83 o 
 -11   1  13       54.24       63.80     22.77 o 
 -10   1  13      331.98      286.59     32.13 o 
  -9   1  13     2062.34     2161.66     74.95 o 
  -8   1  13     1405.13     1411.64     48.18 o 
  -7   1  13    12429.17    12830.46    252.44 o 
  -6   1  13      124.20      104.13     16.68 o 
  -5   1  13     1803.41     1814.24     51.35 o 
  -4   1  13      333.17      354.31     23.86 o 
  -3   1  13        0.23       -2.66      7.63 o 
  -2   1  13     2333.81     2171.11     49.39 o 
  -1   1  13      911.06      890.71     25.67 o 
   0   1  13     5998.95     5971.64     98.09 o 
   1   1  13     4473.66     4589.23     89.93 o 
   2   1  13        1.93       20.65     23.55 o 
   3   1  13     2059.81     1999.55     72.60 o 
   4   1  13     2996.86     2915.74     83.05 o 
   5   1  13        1.47        7.92     15.43 o 
   6   1  13      254.06      221.77     27.76 o 
   7   1  13      136.23      138.65     25.65 o 
   8   1  13      373.45      437.23     40.21 o 
 -14   2  13     1077.97     1304.42    153.47 o 
 -13   2  13       92.51       61.02     27.71 o 
 -12   2  13      547.74      563.30     73.17 o 
 -11   2  13     1667.50     1736.64     72.36 o 
 -10   2  13      865.43      896.82     54.37 o 
  -9   2  13     3429.87     3394.32    102.08 o 
  -8   2  13     4600.40     4545.91    183.35 o 
  -7   2  13      442.12      422.05     41.41 o 
  -6   2  13    10774.64    11057.14    241.72 o 
  -5   2  13      953.56      975.43     30.99 o 
  -4   2  13       11.05        6.69      8.27 o 
  -3   2  13     2600.94     2619.28     57.07 o 
  -2   2  13       26.87       28.89      9.99 o 
  -1   2  13     1112.88     1119.06     33.96 o 
   0   2  13     3246.14     3318.68     62.73 o 
   1   2  13      197.99      207.43     17.62 o 
   2   2  13     3437.10     3428.79     74.82 o 
   3   2  13     3529.16     3454.12     90.03 o 
   4   2  13     1205.61     1269.29     51.56 o 
   5   2  13     4923.97     4973.98    123.67 o 
   6   2  13      486.83      414.87     36.09 o 
   7   2  13     2823.71     2794.08     90.11 o 
   8   2  13     1516.62     1516.55     71.33 o 
 -13   3  13     1675.14     1649.84     79.68 o 
 -12   3  13     1522.25     1536.42     73.09 o 
 -11   3  13      141.36       92.29     26.27 o 
 -10   3  13     2773.74     2657.01    103.19 o 
  -9   3  13     1294.32     1246.43     56.68 o 
  -8   3  13     2753.21     2759.09     88.14 o 
  -7   3  13     1655.66     1798.70     65.68 o 
  -6   3  13      718.92      798.32     39.88 o 
  -5   3  13     5608.72     5690.80    118.89 o 
  -4   3  13     3935.37     3844.39     76.96 o 
  -3   3  13     4595.65     4604.42     88.65 o 
  -2   3  13     6696.45     6568.97    118.72 o 
  -1   3  13     3121.63     3018.01     65.32 o 
   0   3  13     4429.58     4374.51     97.75 o 
   1   3  13     1855.78     1880.97     81.68 o 
   2   3  13      254.41      277.54     21.74 o 
   3   3  13     3422.04     3519.68     91.65 o 
   4   3  13     3901.18     3792.72     99.79 o 
   5   3  13      371.08      358.00     37.82 o 
   6   3  13      950.31      954.87     53.52 o 
   7   3  13      355.44      375.31     36.67 o 
 -13   4  13      388.49      330.67     43.10 o 
 -12   4  13      282.13      209.90     36.70 o 
 -11   4  13      314.42      325.36     37.97 o 
 -10   4  13      565.47      694.60     50.09 o 
  -9   4  13      209.45      222.00     30.17 o 
  -8   4  13     3861.00     3738.61    110.33 o 
  -7   4  13      202.81      194.62     21.39 o 
  -6   4  13     2080.74     2022.35     58.61 o 
  -5   4  13        8.06        7.32     12.17 o 
  -4   4  13      431.53      402.92     27.48 o 
  -3   4  13      181.87      213.16     19.72 o 
  -2   4  13     1705.41     1680.84     44.90 o 
  -1   4  13     1025.56     1002.36     33.72 o 
   0   4  13     4611.00     4630.22    109.26 o 
   1   4  13        2.00       20.41     12.05 o 
   2   4  13     3244.30     3340.33     77.40 o 
   3   4  13        1.71        7.38     11.49 o 
   4   4  13      384.09      422.95     34.25 o 
   5   4  13     2159.80     2020.16     84.93 o 
   6   4  13      999.42     1133.51     60.08 o 
   7   4  13     2181.63     2299.84     81.77 o 
 -13   5  13       75.86       90.06     30.21 o 
 -12   5  13     2528.59     2744.83    101.24 o 
 -11   5  13      797.69      784.12     61.70 o 
 -10   5  13     1640.49     1875.98     90.68 o 
  -9   5  13       15.45       20.87     16.84 o 
  -8   5  13     2081.05     1996.05     62.72 o 
  -7   5  13      446.04      508.89     60.64 o 
  -6   5  13     1195.49     1192.62     44.97 o 
  -5   5  13        8.15       20.69     13.29 o 
  -4   5  13     5688.66     5794.88    124.79 o 
  -3   5  13      346.59      361.09     27.01 o 
  -2   5  13     4176.36     4008.89    185.57 o 
  -1   5  13       39.52       61.83     12.67 o 
   0   5  13      299.22      297.87     24.30 o 
   1   5  13      474.37      502.52     32.17 o 
   2   5  13       20.34       26.34     13.58 o 
   3   5  13        6.89        4.62     13.99 o 
   4   5  13     1338.17     1330.16     54.27 o 
   5   5  13       23.44       15.83     17.67 o 
   6   5  13     2601.43     2420.77     87.11 o 
 -12   6  13      516.73      511.90     93.37 o 
 -11   6  13      855.33      864.51     61.12 o 
 -10   6  13     1250.59     1284.67     54.84 o 
  -9   6  13     2585.72     2662.34     93.51 o 
  -8   6  13      863.85      924.84    107.12 o 
  -7   6  13      939.11      837.25     54.33 o 
  -6   6  13      355.53      341.55     29.24 o 
  -5   6  13     1772.69     1735.00     56.65 o 
  -4   6  13     3406.07     3337.27     85.11 o 
  -3   6  13     2421.14     2397.58     67.97 o 
  -2   6  13      654.59      599.41     63.64 o 
  -1   6  13     5168.82     4799.80    126.78 o 
   0   6  13     4334.33     4327.69    118.46 o 
   1   6  13     3469.10     3369.75     86.60 o 
   2   6  13     3517.31     3540.49     91.56 o 
   3   6  13      179.92      251.04     31.12 o 
   4   6  13      701.71      745.60     52.72 o 
   5   6  13      508.38      506.28     48.12 o 
   6   6  13     1398.94     1250.05     99.35 o 
 -11   7  13       87.28      109.40     33.85 o 
 -10   7  13     3217.17     3266.99     94.42 o 
  -9   7  13      201.58      145.32     29.60 o 
  -8   7  13      600.56      575.67     43.54 o 
  -7   7  13      631.56      652.46     45.90 o 
  -6   7  13        2.26       -2.84     14.11 o 
  -5   7  13     3143.28     3057.79     83.37 o 
  -4   7  13     2420.25     2479.62     72.71 o 
  -3   7  13     1635.66     1528.14     54.04 o 
  -2   7  13     7233.48     6814.68    145.66 o 
  -1   7  13     3011.81     2980.73    115.39 o 
   0   7  13      199.59      175.18     25.95 o 
   1   7  13     3601.06     3767.13    111.34 o 
   2   7  13      560.12      551.09     43.10 o 
   3   7  13     1710.78     1847.57     63.70 o 
   4   7  13      813.25      870.87     56.92 o 
   5   7  13       25.00       43.99     23.22 o 
 -10   8  13        0.92      -12.79     18.57 o 
  -9   8  13     1794.90     1925.95     82.69 o 
  -8   8  13      548.13      534.42     40.21 o 
  -7   8  13       13.76       -2.56     15.14 o 
  -6   8  13     1149.11     1040.66     54.90 o 
  -5   8  13     1816.20     1886.65     64.57 o 
  -4   8  13      586.12      594.17     39.04 o 
  -3   8  13     8973.89     9022.08    297.47 o 
  -2   8  13       77.26       71.87     21.53 o 
  -1   8  13     1184.23     1158.91     54.92 o 
   0   8  13     1221.49     1080.65     53.80 o 
   1   8  13      352.91      300.48     33.91 o 
   2   8  13      511.95      470.09     75.01 o 
   3   8  13       12.19        8.83     17.62 o 
   4   8  13      420.05      345.55     43.66 o 
  -9   9  13     1095.71     1009.42     67.29 o 
  -8   9  13       11.45       23.11     19.97 o 
  -7   9  13      658.77      651.43     44.02 o 
  -6   9  13       10.56        8.44     16.14 o 
  -5   9  13      813.36      821.38     47.89 o 
  -4   9  13      134.43      146.44     26.66 o 
  -3   9  13        0.83       -4.37     15.81 o 
  -2   9  13      262.97      261.40     43.47 o 
  -1   9  13     3808.24     3609.57    112.33 o 
   0   9  13     1305.21     1216.27    126.07 o 
   1   9  13     1351.39     1458.53     81.03 o 
   2   9  13       41.94       25.08     22.79 o 
   3   9  13      324.26      341.92     74.87 o 
  -7  10  13        0.20      -26.87     17.91 o 
  -6  10  13      243.29      216.36     29.90 o 
  -5  10  13      911.55      934.50     61.29 o 
  -4  10  13     1583.48     1561.80     80.59 o 
  -3  10  13     3796.44     3901.79    120.64 o 
  -2  10  13        8.21       10.43     20.04 o 
  -1  10  13     2504.21     2355.09    107.32 o 
   0  10  13      589.70      581.48     47.98 o 
   1  10  13       96.61       65.17     31.50 o 
 -14   0  14     2387.30     2777.30    180.37 o 
 -12   0  14       21.83      -15.16     31.11 o 
 -10   0  14      778.89      586.21     74.96 o 
  -8   0  14     8566.10     8439.04    340.86 o 
  -6   0  14    19431.32    19296.11    491.95 o 
  -4   0  14      971.75      997.77     52.02 o 
  -2   0  14       20.37       -2.09     15.24 o 
   0   0  14       44.56       57.01     14.57 o 
   2   0  14     8215.96     8107.75    237.73 o 
   4   0  14     1385.44     1192.25     75.81 o 
   6   0  14      392.91      326.74     47.73 o 
 -14   1  14      124.84      140.01     41.19 o 
 -13   1  14      682.51      757.95     69.14 o 
 -12   1  14      532.45      496.10     55.54 o 
 -11   1  14      911.77      845.14     54.22 o 
 -10   1  14     1015.46      923.72     54.80 o 
  -9   1  14       32.33        6.79     16.64 o 
  -8   1  14     1789.31     1825.25     66.50 o 
  -7   1  14     2326.94     2391.77     75.88 o 
  -6   1  14     1496.36     1551.08     56.30 o 
  -5   1  14      654.10      636.50     58.96 o 
  -4   1  14     4334.81     4204.83     94.03 o 
  -3   1  14        0.37        5.43     11.12 o 
  -2   1  14     4995.20     4949.13     93.33 o 
  -1   1  14      847.06      841.24     36.73 o 
   0   1  14      642.15      673.05     27.01 o 
   1   1  14      595.54      679.87     28.51 o 
   2   1  14     2523.66     2581.29     72.43 o 
   3   1  14     3929.35     3889.77     99.36 o 
   4   1  14     7795.63     7725.28    170.04 o 
   5   1  14       77.57      121.15     23.53 o 
   6   1  14     1771.50     1831.07     68.90 o 
   7   1  14        0.76       13.50     18.60 o 
 -13   2  14     1605.09     1562.50     90.11 o 
 -12   2  14      444.85      411.88     42.89 o 
 -11   2  14      299.17      314.58     40.37 o 
 -10   2  14      346.20      308.97     34.87 o 
  -9   2  14     2407.99     2393.81     82.66 o 
  -8   2  14     6360.55     5959.23    184.84 o 
  -7   2  14     3132.29     3085.08    102.56 o 
  -6   2  14    10841.55    10911.55    241.18 o 
  -5   2  14      783.77      906.48     45.72 o 
  -4   2  14     8420.01     8347.70    164.17 o 
  -3   2  14     3301.43     3326.76     69.35 o 
  -2   2  14      240.05      213.89     17.33 o 
  -1   2  14     9891.91     9947.25    169.84 o 
   0   2  14      718.06      761.12     34.15 o 
   1   2  14      701.51      697.64     34.17 o 
   2   2  14     3191.66     3154.25     82.97 o 
   3   2  14     3069.20     2937.21     82.31 o 
   4   2  14     1487.74     1408.82     55.49 o 
   5   2  14     1039.69     1112.33     70.94 o 
   6   2  14        6.26       16.06     18.31 o 
   7   2  14      444.53      442.97     40.21 o 
 -13   3  14     2572.98     2726.48    103.91 o 
 -12   3  14      378.57      303.96     38.92 o 
 -11   3  14      473.94      500.92     44.61 o 
 -10   3  14     1858.32     1840.71     87.29 o 
  -9   3  14      240.21      242.72     39.67 o 
  -8   3  14      281.65      277.58     37.74 o 
  -7   3  14     5057.38     5092.36    212.18 o 
  -6   3  14        1.41       -6.45     14.41 o 
  -5   3  14     1744.55     1732.87     51.75 o 
  -4   3  14      928.09      993.54     36.64 o 
  -3   3  14      253.45      237.95     18.60 o 
  -2   3  14     3180.45     3129.16     85.90 o 
  -1   3  14      501.08      516.10     28.60 o 
   0   3  14      263.47      290.69     23.66 o 
   1   3  14     2249.42     2342.82     65.91 o 
   2   3  14        8.01       17.82     16.77 o 
   3   3  14     4570.68     4597.01    112.80 o 
   4   3  14     1543.16     1536.82     58.81 o 
   5   3  14        8.44       45.52     19.03 o 
   6   3  14     4469.11     4692.41    210.54 o 
 -13   4  14     1220.25     1164.92     73.76 o 
 -12   4  14       35.38       11.20     23.06 o 
 -11   4  14     4151.08     4365.38    132.01 o 
 -10   4  14       43.80       46.65     21.21 o 
  -9   4  14     3412.59     3446.70    107.54 o 
  -8   4  14      980.17      931.11     62.41 o 
  -7   4  14       32.67        5.44     14.18 o 
  -6   4  14      608.08      660.08     36.32 o 
  -5   4  14     2590.22     2583.24     69.05 o 
  -4   4  14     8836.34     8760.40    173.44 o 
  -3   4  14     6611.02     6387.07    133.55 o 
  -2   4  14     1435.02     1440.41     42.13 o 
  -1   4  14     2178.19     2150.65     60.43 o 
   0   4  14      559.32      623.97     45.00 o 
   1   4  14       55.88       59.85     15.50 o 
   2   4  14      136.49      126.49     19.25 o 
   3   4  14     2124.63     2247.57     82.22 o 
   4   4  14       66.58      123.86     26.36 o 
   5   4  14     2113.70     2093.24     73.50 o 
   6   4  14      231.78      228.60     30.47 o 
 -12   5  14      277.29      227.32     38.99 o 
 -11   5  14       53.48       33.61     28.94 o 
 -10   5  14      123.93      119.98     27.84 o 
  -9   5  14       39.64       28.70     23.00 o 
  -8   5  14     1011.22     1068.10     58.33 o 
  -7   5  14      867.25      815.13     45.45 o 
  -6   5  14       19.96        7.12     16.70 o 
  -5   5  14     1635.08     1630.58     53.29 o 
  -4   5  14      604.77      577.23     38.61 o 
  -3   5  14      439.24      442.15     34.72 o 
  -2   5  14       64.25       66.36     16.04 o 
  -1   5  14     5164.01     5050.67    131.12 o 
   0   5  14      986.30      960.66     40.73 o 
   1   5  14     7070.65     7108.01    160.91 o 
   2   5  14       56.57       73.08     17.22 o 
   3   5  14      711.28      807.76     53.48 o 
   4   5  14       26.82       12.11     22.62 o 
   5   5  14      200.21      191.66     32.63 o 
   6   5  14      255.25      242.67     37.04 o 
 -12   6  14      456.60      510.26     58.36 o 
 -11   6  14     4910.42     4874.29    145.83 o 
 -10   6  14      840.12      714.41     54.63 o 
  -9   6  14     4464.70     4391.69    174.42 o 
  -8   6  14        1.71      -11.89     18.01 o 
  -7   6  14      353.35      374.32     34.92 o 
  -6   6  14      601.57      650.48     48.89 o 
  -5   6  14      405.52      389.93     30.92 o 
  -4   6  14      140.02      128.27     20.23 o 
  -3   6  14     5808.19     5592.71    124.94 o 
  -2   6  14       39.84       20.19     13.71 o 
  -1   6  14     1918.27     1859.36     68.16 o 
   0   6  14     1325.27     1256.95     56.98 o 
   1   6  14      222.44      240.97     26.39 o 
   2   6  14     3497.29     3405.37     90.65 o 
   3   6  14       10.27       18.81     15.56 o 
   4   6  14      735.08      626.71     49.79 o 
   5   6  14     2718.84     2639.98    115.14 o 
 -11   7  14      575.06      585.42     57.63 o 
 -10   7  14     4479.19     4715.95    143.26 o 
  -9   7  14      106.81      107.60     29.22 o 
  -8   7  14     1148.78     1183.67     56.23 o 
  -7   7  14      291.40      294.52     33.91 o 
  -6   7  14        1.61      -13.99     14.50 o 
  -5   7  14     2145.06     2138.02     67.33 o 
  -4   7  14     1420.51     1354.69     51.96 o 
  -3   7  14      466.55      499.33     35.20 o 
  -2   7  14     4097.34     3873.80    112.21 o 
  -1   7  14     2772.36     2802.10     91.29 o 
   0   7  14     1856.44     1879.45     72.40 o 
   1   7  14      931.99      915.92     55.45 o 
   2   7  14      121.30      145.55     26.95 o 
   3   7  14     1370.49     1399.59     65.36 o 
   4   7  14      475.22      473.45     52.58 o 
 -10   8  14      139.55      152.26     38.12 o 
  -9   8  14     1293.79     1334.78     60.02 o 
  -8   8  14      592.71      587.70     65.37 o 
  -7   8  14      531.09      585.62     41.09 o 
  -6   8  14      472.21      475.10     36.62 o 
  -5   8  14        0.27      -18.80     13.93 o 
  -4   8  14     1800.70     1841.99     63.36 o 
  -3   8  14     2058.70     2006.51     75.67 o 
  -2   8  14     1563.48     1411.49     62.54 o 
  -1   8  14     2533.68     2414.16    105.85 o 
   0   8  14     3735.94     4051.18    120.79 o 
   1   8  14      292.88      298.38     34.40 o 
   2   8  14     1647.59     1555.17     69.84 o 
   3   8  14       14.04       20.09     26.11 o 
  -8   9  14       83.94       67.05     21.74 o 
  -7   9  14      151.00      141.31     25.81 o 
  -6   9  14      673.81      612.38     48.62 o 
  -5   9  14      314.12      264.81     33.11 o 
  -4   9  14     1285.36     1269.90     53.59 o 
  -3   9  14      160.70      191.05     30.30 o 
  -2   9  14     3748.46     3722.98    115.96 o 
  -1   9  14       52.77       68.71     23.46 o 
   0   9  14        3.99        0.48     15.85 o 
   1   9  14       36.15       33.93     19.96 o 
  -5  10  14        0.26       -8.27     20.75 o 
  -4  10  14      143.11      106.07     26.20 o 
  -3  10  14      319.73      333.45     37.95 o 
  -2  10  14      837.40      818.29     88.37 o 
  -1  10  14       80.65      124.40     28.16 o 
 -13   0  15     1183.72     1102.37    119.39 o 
 -11   0  15       97.71       80.21     40.36 o 
  -9   0  15       39.44       86.61     26.57 o 
  -7   0  15      306.82      310.45     37.05 o 
  -5   0  15     6188.17     6390.87    208.92 o 
  -3   0  15    10148.10    10031.57    273.87 o 
  -1   0  15     1721.78     1748.74     74.42 o 
   1   0  15       22.89       14.74     18.81 o 
   3   0  15     8989.67     8747.88    262.29 o 
   5   0  15     3048.81     3235.13    135.36 o 
 -13   1  15     2824.70     2929.95    129.86 o 
 -12   1  15       33.73       51.07     29.55 o 
 -11   1  15       82.53       88.06     29.51 o 
 -10   1  15        3.74        0.90     16.52 o 
  -9   1  15     1387.07     1364.37     59.33 o 
  -8   1  15     3155.07     3254.45     97.55 o 
  -7   1  15     7534.60     7908.87    161.50 o 
  -6   1  15      902.31      863.74     79.08 o 
  -5   1  15     3274.32     3229.00     79.45 o 
  -4   1  15      982.49      980.17     37.89 o 
  -3   1  15      148.40      142.80     18.09 o 
  -2   1  15     1615.32     1598.45     49.83 o 
  -1   1  15      816.18      737.00     34.07 o 
   0   1  15     1084.40     1074.74     53.65 o 
   1   1  15     3224.39     3242.08     96.89 o 
   2   1  15       50.17       76.06     18.27 o 
   3   1  15     3591.35     3620.39     96.29 o 
   4   1  15      428.70      351.90     32.17 o 
   5   1  15      166.69      160.75     26.41 o 
   6   1  15       13.32       -4.01     18.49 o 
 -13   2  15       56.06       46.34     32.87 o 
 -12   2  15      839.77      718.23     54.95 o 
 -11   2  15      726.65      694.91     51.12 o 
 -10   2  15        4.51       15.40     18.75 o 
  -9   2  15      694.41      701.14     48.35 o 
  -8   2  15     1186.99     1229.98     55.16 o 
  -7   2  15       22.31        1.05     16.63 o 
  -6   2  15     4046.73     4140.97    113.24 o 
  -5   2  15     1450.15     1448.12     55.61 o 
  -4   2  15      590.08      593.45     32.38 o 
  -3   2  15     6190.05     6199.10    130.27 o 
  -2   2  15      424.07      409.14     23.57 o 
  -1   2  15     1030.05      955.99     32.92 o 
   0   2  15        2.16       -0.85     10.44 o 
   1   2  15      281.06      281.75     29.77 o 
   2   2  15     7134.68     6968.81    176.33 o 
   3   2  15      600.69      574.02     44.94 o 
   4   2  15     2801.18     2919.25     89.62 o 
   5   2  15     2372.08     2360.28     79.22 o 
   6   2  15      190.38      212.98     30.11 o 
 -13   3  15      864.99      751.08     61.63 o 
 -12   3  15     2263.49     2378.45     93.46 o 
 -11   3  15      910.44      942.50     60.81 o 
 -10   3  15     1127.89     1241.58     62.76 o 
  -9   3  15       36.62       42.11     20.40 o 
  -8   3  15     2998.57     2913.56    114.49 o 
  -7   3  15     1368.30     1328.88     71.26 o 
  -6   3  15       19.41       25.82     17.22 o 
  -5   3  15     4444.59     4305.25    117.22 o 
  -4   3  15     6958.98     6990.69    168.68 o 
  -3   3  15     2020.91     2059.88     52.15 o 
  -2   3  15     3004.92     2947.81     66.37 o 
  -1   3  15       77.74       68.76     14.43 o 
   0   3  15      336.05      371.39     27.35 o 
   1   3  15     1456.73     1489.85     66.07 o 
   2   3  15       35.83       26.79     18.78 o 
   3   3  15      121.84      143.37     26.11 o 
   4   3  15     2338.19     2342.31     88.70 o 
   5   3  15      175.42      212.08     32.86 o 
   6   3  15      654.61      622.05     46.75 o 
 -12   4  15      326.80      333.15     47.99 o 
 -11   4  15        8.61      -11.07     22.20 o 
 -10   4  15       98.70       83.47     25.89 o 
  -9   4  15      527.78      468.18     41.96 o 
  -8   4  15     4056.94     4141.39    313.77 o 
  -7   4  15     1696.07     1578.99     82.91 o 
  -6   4  15     5521.49     5307.72    140.04 o 
  -5   4  15      127.38      112.44     32.19 o 
  -4   4  15     1067.22     1018.81     48.23 o 
  -3   4  15      234.04      244.15     23.00 o 
  -2   4  15     1215.04     1219.46     39.48 o 
  -1   4  15     1177.61     1234.90     44.54 o 
   0   4  15     3793.30     3823.13    105.39 o 
   1   4  15       14.68       36.62     15.11 o 
   2   4  15     4422.79     4303.57    124.69 o 
   3   4  15       89.00       50.02     21.06 o 
   4   4  15      160.27      135.37     27.02 o 
   5   4  15      574.36      525.88     55.15 o 
 -12   5  15     2141.53     2223.54     92.90 o 
 -11   5  15       70.41       35.00     33.34 o 
 -10   5  15     4825.90     5046.12    146.92 o 
  -9   5  15      104.32       90.65     24.77 o 
  -8   5  15       21.44       79.56     36.20 o 
  -7   5  15      131.97      103.52     23.96 o 
  -6   5  15     1260.16     1308.01     58.36 o 
  -5   5  15       32.06       31.03     15.24 o 
  -4   5  15     1778.15     1733.92     57.30 o 
  -3   5  15      361.19      309.56     26.54 o 
  -2   5  15     3883.81     3780.05    106.51 o 
  -1   5  15        8.48       -2.04     14.77 o 
   0   5  15      998.39      978.20     53.84 o 
   1   5  15      420.33      425.22     32.09 o 
   2   5  15      395.24      367.28     30.63 o 
   3   5  15     1350.66     1378.86     64.89 o 
   4   5  15     2828.70     2780.72    116.37 o 
   5   5  15       15.87       77.23     26.48 o 
 -11   6  15      983.05      949.69     77.28 o 
 -10   6  15       42.18       29.91     25.05 o 
  -9   6  15     2335.24     2422.14     91.11 o 
  -8   6  15     3191.27     3293.08    131.53 o 
  -7   6  15     1638.37     1680.17     79.07 o 
  -6   6  15     1585.55     1533.56     55.50 o 
  -5   6  15      235.13      236.48     25.24 o 
  -4   6  15     4079.40     3914.88     97.55 o 
  -3   6  15      570.76      497.71     33.95 o 
  -2   6  15      431.97      445.32     57.61 o 
  -1   6  15     1679.95     1704.70     65.95 o 
   0   6  15     7089.89     7158.77    178.78 o 
   1   6  15      716.79      677.79     60.20 o 
   2   6  15     1830.85     1883.39     63.97 o 
   3   6  15      119.12      118.20     26.72 o 
   4   6  15      159.64      170.25     31.58 o 
 -10   7  15     3078.04     3180.42    113.30 o 
  -9   7  15       57.01       56.16     32.19 o 
  -8   7  15      282.18      271.60     44.44 o 
  -7   7  15      949.21      955.56     54.97 o 
  -6   7  15        0.31      -19.65     13.10 o 
  -5   7  15     2858.49     2804.51     84.42 o 
  -4   7  15      365.45      317.82     29.66 o 
  -3   7  15      764.54      747.90     71.38 o 
  -2   7  15     2507.70     2673.11    110.20 o 
  -1   7  15     1377.21     1323.38     59.96 o 
   0   7  15     1143.71     1113.26    106.20 o 
   1   7  15     5918.69     5701.42    154.57 o 
   2   7  15       13.58       16.85     19.22 o 
   3   7  15     1315.68     1263.22     91.39 o 
  -9   8  15     2783.45     2831.64    105.31 o 
  -8   8  15      864.75      859.09     50.81 o 
  -7   8  15        1.65       19.57     20.37 o 
  -6   8  15       81.61       83.27     21.59 o 
  -5   8  15       50.51       38.46     18.46 o 
  -4   8  15      400.97      390.10     33.97 o 
  -3   8  15     2009.48     1900.73     74.32 o 
  -2   8  15       40.05       37.52     19.92 o 
  -1   8  15     1404.83     1411.83     63.98 o 
   0   8  15      174.58      208.03     31.15 o 
   1   8  15       93.85       90.66     25.19 o 
   2   8  15      960.66      964.40     61.48 o 
  -7   9  15     2396.95     2415.28     81.03 o 
  -6   9  15       84.29       68.75     24.68 o 
  -5   9  15      484.29      463.08     49.87 o 
  -4   9  15       65.82       47.30     23.19 o 
  -3   9  15       27.08      -10.74     28.26 o 
  -2   9  15      347.15      342.77     38.88 o 
  -1   9  15     3950.38     3516.33    379.80 o 
   0   9  15        0.98       27.31     21.19 o 
 -12   0  16     1485.13     1391.13    134.36 o 
 -10   0  16      622.67      676.11     85.46 o 
  -8   0  16     2391.21     2473.17    104.31 o 
  -6   0  16     3957.09     3821.93    394.49 o 
  -4   0  16     1457.66     1414.62     69.08 o 
  -2   0  16      442.70      470.18     43.08 o 
   0   0  16      401.34      293.58     55.61 o 
   2   0  16     5391.56     5318.37    257.69 o 
   4   0  16      234.33      310.59     44.87 o 
 -13   1  16      719.80      681.62     69.02 o 
 -12   1  16     1234.94     1050.74     98.42 o 
 -11   1  16        6.28       -7.22     24.18 o 
 -10   1  16     1158.90     1278.39     60.86 o 
  -9   1  16       89.61       91.27     22.49 o 
  -8   1  16     1631.29     1593.82     64.44 o 
  -7   1  16       94.97       70.97     32.70 o 
  -6   1  16      259.95      314.63     30.53 o 
  -5   1  16     1125.69     1135.80     64.59 o 
  -4   1  16    11037.24    11286.72    217.24 o 
  -3   1  16      897.53      938.25     38.86 o 
  -2   1  16     7287.29     7469.98    153.46 o 
  -1   1  16       24.41       27.37     15.69 o 
   0   1  16     1205.96     1228.54     69.56 o 
   1   1  16      673.24      638.03     56.84 o 
   2   1  16        1.10       16.38     18.37 o 
   3   1  16     1803.56     1857.21     75.66 o 
   4   1  16     2738.78     2810.78    116.04 o 
   5   1  16      125.39      164.69     27.40 o 
 -13   2  16       10.05        8.78     32.29 o 
 -12   2  16     1406.68     1360.61    140.53 o 
 -11   2  16      411.48      393.25     53.71 o 
 -10   2  16       46.89       63.13     23.98 o 
  -9   2  16     1684.43     1849.79     73.44 o 
  -8   2  16      765.95      782.35     53.65 o 
  -7   2  16     3269.31     3359.50    123.07 o 
  -6   2  16     2615.57     2595.62     83.87 o 
  -5   2  16      124.72      100.69     18.28 o 
  -4   2  16     2521.13     2447.40     74.92 o 
  -3   2  16     4158.04     4082.40     96.41 o 
  -2   2  16        0.04       20.26     13.35 o 
  -1   2  16      178.51      186.92     24.61 o 
   0   2  16       11.49       21.83     13.61 o 
   1   2  16     1036.92     1063.62     67.30 o 
   2   2  16     1008.86     1085.12     72.10 o 
   3   2  16       35.38       42.68     20.96 o 
   4   2  16      317.65      310.84     36.86 o 
   5   2  16      546.31      616.10     53.08 o 
 -12   3  16       26.51      -20.39     22.75 o 
 -11   3  16      207.73      184.37     32.89 o 
 -10   3  16     1542.31     1442.91    108.98 o 
  -9   3  16      713.19      700.51     50.06 o 
  -8   3  16        0.70       -4.13     17.21 o 
  -7   3  16     1787.40     1801.30     69.68 o 
  -6   3  16      365.42      337.68     51.65 o 
  -5   3  16     3583.02     3553.55    169.17 o 
  -4   3  16       30.47       31.16     18.13 o 
  -3   3  16        0.87       -5.72     12.88 o 
  -2   3  16     1357.82     1341.09     55.54 o 
  -1   3  16      651.67      639.14     35.47 o 
   0   3  16     5634.06     5853.74    128.89 o 
   1   3  16     2228.60     2270.29     79.93 o 
   2   3  16      133.85      163.50     26.95 o 
   3   3  16     4678.73     4528.50    161.91 o 
   4   3  16      230.94      234.63     33.71 o 
   5   3  16       27.93       39.18     29.62 o 
 -12   4  16      384.90      323.75     63.40 o 
 -11   4  16     2157.89     2319.95    165.95 o 
 -10   4  16     1610.40     1695.39     74.72 o 
  -9   4  16     2655.59     2624.73     93.00 o 
  -8   4  16      117.22      135.21     40.00 o 
  -7   4  16      111.61       87.92     23.22 o 
  -6   4  16       78.76       61.96     20.49 o 
  -5   4  16     1373.06     1332.07     57.94 o 
  -4   4  16     2212.84     2120.07     75.53 o 
  -3   4  16     3108.07     3144.07    108.75 o 
  -2   4  16      683.43      605.39     44.26 o 
  -1   4  16     2290.56     2379.75     67.73 o 
   0   4  16      477.71      504.28     40.27 o 
   1   4  16      179.00      189.02     23.71 o 
   2   4  16      403.57      388.14     38.01 o 
   3   4  16     2026.70     2084.18     82.47 o 
   4   4  16       86.92      122.74     28.79 o 
 -11   5  16      613.18      527.65     49.99 o 
 -10   5  16        6.29       31.06     24.83 o 
  -9   5  16     2904.87     2722.27    170.56 o 
  -7   5  16     3652.77     3728.76    141.77 o 
  -6   5  16      605.40      550.48     43.53 o 
  -5   5  16     2768.04     2732.78     91.22 o 
  -4   5  16       43.07       31.20     14.25 o 
  -3   5  16        7.89       11.70     14.29 o 
  -2   5  16      141.10      142.17     23.83 o 
  -1   5  16     4951.98     4784.33    130.96 o 
   0   5  16       63.01       82.76     28.12 o 
   1   5  16     4821.64     4866.69    116.74 o 
   2   5  16      185.41      194.37     29.22 o 
   3   5  16      863.49      824.71     58.26 o 
   4   5  16       32.27       49.24     24.21 o 
 -10   6  16       37.46       35.54     25.17 o 
  -9   6  16     3236.14     3277.34    111.55 o 
  -8   6  16       57.06       59.38     27.75 o 
  -7   6  16        0.20        2.09     19.11 o 
  -6   6  16      907.54     1041.03     72.42 o 
  -5   6  16        4.58        1.38     14.86 o 
  -4   6  16     1287.46     1206.92     50.06 o 
  -3   6  16      970.34      858.09     59.00 o 
  -2   6  16       35.42       33.85     18.61 o 
  -1   6  16     4344.41     4207.00    120.92 o 
   0   6  16      762.09      729.06     49.59 o 
   1   6  16       88.63       72.88     22.76 o 
   2   6  16      962.59      943.73     75.36 o 
   3   6  16     1504.03     1596.28     73.31 o 
  -9   7  16      163.33      106.86     30.09 o 
  -8   7  16     1398.71     1427.64     70.34 o 
  -7   7  16     1307.73     1234.67     65.54 o 
  -6   7  16       85.24      116.71     28.31 o 
  -5   7  16      928.60      868.18     47.75 o 
  -4   7  16       16.28       25.78     16.65 o 
  -3   7  16      233.11      207.01     28.96 o 
  -2   7  16      727.27      716.50    100.81 o 
  -1   7  16      275.21      271.69     32.20 o 
   0   7  16     2958.19     3155.72    103.12 o 
   1   7  16     1670.30     1787.06     75.06 o 
   2   7  16        0.08       17.25     20.12 o 
  -8   8  16     2254.54     2389.93     95.61 o 
  -7   8  16      252.86      310.00     49.25 o 
  -6   8  16     2194.10     2213.66    126.28 o 
  -5   8  16      326.75      295.48     31.29 o 
  -4   8  16      644.65      630.21     48.06 o 
  -3   8  16       82.99      105.06     25.40 o 
  -2   8  16      492.83      460.73     52.60 o 
  -1   8  16       44.89       78.20     24.03 o 
   0   8  16     4552.93     4456.41    169.19 o 
  -4   9  16      662.41      710.42     52.82 o 
  -3   9  16       69.20       55.71     23.05 o 
 -11   0  17     3457.38     3709.56    205.56 o 
  -9   0  17     2096.63     2183.29    141.16 o 
  -7   0  17       16.83       -8.80     18.72 o 
  -5   0  17     4940.20     5049.38    162.12 o 
  -3   0  17    21768.45    21801.15    558.64 o 
  -1   0  17     2191.09     2187.26    136.89 o 
   1   0  17        2.82       -9.74     28.05 o 
   3   0  17      485.55      559.03     83.10 o 
 -12   1  17       37.95        2.68     29.19 o 
 -11   1  17      164.05      138.50     37.51 o 
 -10   1  17      379.41      356.63     47.07 o 
  -9   1  17      243.46      295.06     41.53 o 
  -8   1  17      926.28      896.28     51.56 o 
  -7   1  17      824.85      815.29     85.42 o 
  -6   1  17      540.59      498.24     33.00 o 
  -5   1  17     5029.43     4974.19    114.51 o 
  -4   1  17      394.55      367.34     28.85 o 
  -3   1  17      428.73      409.11     30.03 o 
  -2   1  17      624.86      655.73     37.54 o 
  -1   1  17      252.37      223.54     27.74 o 
   0   1  17       20.71       18.20     22.17 o 
   1   1  17     3068.61     3186.10    128.73 o 
   2   1  17      351.46      381.52     48.21 o 
   3   1  17     2370.66     2379.79    111.19 o 
   4   1  17        4.28        7.27     19.56 o 
 -12   2  17      532.76      630.09     65.91 o 
 -11   2  17      925.73      884.44     77.76 o 
 -10   2  17       78.20      109.13     27.29 o 
  -9   2  17      510.29      510.52     96.53 o 
  -8   2  17       19.27        9.47     18.76 o 
  -7   2  17        2.14      -11.38     15.68 o 
  -6   2  17      722.28      674.33     57.39 o 
  -5   2  17     1277.19     1175.07     55.73 o 
  -4   2  17     3153.18     3098.21     81.30 o 
  -3   2  17     4825.69     4925.77    113.21 o 
  -2   2  17        9.54       44.09     18.41 o 
  -1   2  17     3482.08     3605.42    106.34 o 
   0   2  17        4.08       19.94     29.70 o 
   1   2  17     1271.71     1318.10    120.54 o 
   2   2  17     2653.88     2646.40    117.03 o 
   3   2  17      316.83      316.67     37.03 o 
   4   2  17     1338.02     1284.13     68.98 o 
 -12   3  17     1810.58     1626.03     78.62 o 
 -11   3  17     3666.68     3521.67    126.39 o 
 -10   3  17     2572.29     2679.87     97.28 o 
  -9   3  17      383.92      391.32     48.91 o 
  -8   3  17     1656.10     1800.64     89.88 o 
  -7   3  17      603.66      551.89     67.26 o 
  -6   3  17      156.81      114.38     35.50 o 
  -5   3  17      585.47      541.83     57.07 o 
  -4   3  17     3359.78     3251.52     99.23 o 
  -3   3  17      437.06      434.65     42.30 o 
  -2   3  17     1915.66     1893.01     70.64 o 
  -1   3  17      153.17      155.76     24.73 o 
   0   3  17      466.01      469.50     65.91 o 
   1   3  17       41.47       34.26     28.86 o 
   2   3  17       96.91      103.92     29.10 o 
   3   3  17       42.07       54.05     24.56 o 
 -11   4  17       14.67       13.33     25.43 o 
 -10   4  17      116.38       76.65     28.52 o 
  -9   4  17        3.98       32.22     22.68 o 
  -8   4  17     2867.70     2679.66    296.19 o 
  -7   4  17      199.70      231.01     31.37 o 
  -6   4  17     4431.37     4433.04    126.56 o 
  -5   4  17        0.21        7.27     16.31 o 
  -4   4  17     1011.75     1070.42     58.44 o 
  -3   4  17       21.67       -5.92     18.45 o 
  -2   4  17      355.46      333.80     43.67 o 
  -1   4  17     3468.08     3369.86    127.43 o 
   0   4  17     3491.62     3621.24     93.56 o 
   1   4  17      597.27      604.01     45.80 o 
   2   4  17     4632.14     4551.01    135.08 o 
   3   4  17      288.50      297.40     36.24 o 
 -10   5  17     5818.26     5946.83    168.42 o 
  -9   5  17      115.86      111.79     28.83 o 
  -8   5  17      509.13      504.47     44.09 o 
  -7   5  17        8.31       17.46     20.73 o 
  -6   5  17        0.24       -8.57     17.30 o 
  -5   5  17      347.14      343.15     47.22 o 
  -4   5  17     2033.86     1745.24    121.92 o 
  -3   5  17      197.28      220.05     36.90 o 
  -2   5  17     5489.66     5492.49    181.86 o 
  -1   5  17       34.77       34.49     18.82 o 
   0   5  17     1772.72     1824.70     71.57 o 
   1   5  17       77.37       58.03     28.60 o 
   2   5  17      874.75      861.80     58.11 o 
  -9   6  17      320.94      242.66     77.09 o 
  -8   6  17     3493.50     3683.42    144.44 o 
  -7   6  17     1149.14     1174.11     63.13 o 
  -6   6  17     4048.72     4047.57    181.61 o 
  -5   6  17      792.51      843.02     56.63 o 
  -4   6  17      250.01      212.75     36.14 o 
  -3   6  17      198.60      160.83     50.50 o 
  -2   6  17        0.18       -2.54     16.12 o 
  -1   6  17      546.56      495.76     41.98 o 
   0   6  17     3060.50     3033.66     99.89 o 
   1   6  17      152.04      177.99     61.87 o 
  -8   7  17     1248.21     1106.04     83.76 o 
  -7   7  17     2764.19     2732.52     99.53 o 
  -6   7  17       14.68        4.70     20.94 o 
  -5   7  17     1756.99     1754.88     88.08 o 
  -4   7  17        6.03        7.37     17.67 o 
  -3   7  17      339.49      367.73     46.06 o 
  -2   7  17      830.12      732.15     50.98 o 
  -1   7  17      134.92      135.26     27.02 o 
   0   7  17     2076.18     1950.92     78.35 o 
  -6   8  17      196.31      168.23     31.67 o 
  -5   8  17      223.45      184.60     50.71 o 
  -4   8  17      399.31      445.62     41.72 o 
  -3   8  17      389.55      330.27     36.36 o 
  -2   8  17       52.70       66.02     22.88 o 
 -10   0  18      116.77      115.12     50.26 o 
  -8   0  18      690.56      558.68     78.04 o 
  -6   0  18     1763.53     1759.61     82.42 o 
  -4   0  18     6328.87     6238.60    193.84 o 
  -2   0  18     1722.08     1922.97    127.90 o 
   0   0  18     8386.51     8452.43    371.09 o 
   2   0  18     4029.58     4226.45    229.26 o 
 -11   1  18       42.97       63.67     33.18 o 
 -10   1  18     4675.20     4789.24    173.04 o 
  -9   1  18       58.37       27.45     25.94 o 
  -8   1  18      608.61      663.07     47.27 o 
  -7   1  18      292.83      208.58     28.03 o 
  -6   1  18      140.46      132.38     24.95 o 
  -5   1  18     1059.56     1070.84     45.19 o 
  -4   1  18     7040.84     7004.31    150.29 o 
  -3   1  18     1093.85     1043.70     45.70 o 
  -2   1  18     3365.02     3569.20    106.97 o 
  -1   1  18       98.40      102.69     29.74 o 
   0   1  18     1808.04     1732.80    109.88 o 
   1   1  18      199.50      168.67     36.92 o 
   2   1  18      147.72      158.48     37.45 o 
   3   1  18      210.83      188.40     44.16 o 
 -11   2  18      772.59      779.37     71.80 o 
 -10   2  18      237.79      232.91     35.77 o 
  -9   2  18      625.67      553.68     57.57 o 
  -8   2  18      306.18      281.79     41.69 o 
  -7   2  18      698.52      587.28     44.29 o 
  -6   2  18      928.07      805.23     51.12 o 
  -5   2  18        6.29        3.69     17.32 o 
  -4   2  18      184.69      196.03     28.06 o 
  -3   2  18     1777.08     1689.41     57.52 o 
  -2   2  18        9.83       20.38     17.66 o 
  -1   2  18       17.33       45.46     25.94 o 
   0   2  18     1017.78     1125.44     73.24 o 
   1   2  18      220.72      308.18     46.24 o 
   2   2  18     1882.56     1850.67     98.11 o 
   3   2  18      328.03      335.88     48.05 o 
 -11   3  18      158.31      140.52     32.40 o 
 -10   3  18      237.28      290.67     38.31 o 
  -9   3  18      866.36      890.28     72.92 o 
  -8   3  18      521.69      611.92     76.57 o 
  -7   3  18      778.60      770.34     52.41 o 
  -6   3  18      103.69       89.09     42.21 o 
  -5   3  18     3339.56     3264.37    125.04 o 
  -4   3  18       89.16       81.21     22.51 o 
  -3   3  18      906.28      927.43     68.21 o 
  -2   3  18     1629.94     1736.05    132.03 o 
  -1   3  18      536.64      541.52     50.83 o 
   0   3  18     2108.90     2258.33    105.29 o 
   1   3  18     2237.32     2300.93    108.78 o 
   2   3  18       97.59       79.11     30.59 o 
 -10   4  18      641.05      666.36     54.31 o 
  -9   4  18     1825.08     1729.38    102.89 o 
  -8   4  18        1.85       -8.41     19.77 o 
  -7   4  18      186.69      175.59     29.86 o 
  -6   4  18      110.38      110.05     50.99 o 
  -5   4  18     1128.92     1101.20     60.08 o 
  -4   4  18      894.83      833.02     54.23 o 
  -3   4  18     3912.72     3902.32    142.99 o 
  -2   4  18       13.94       64.11     26.61 o 
  -1   4  18     2177.00     2142.57     97.96 o 
   0   4  18       19.43       58.79     41.37 o 
   1   4  18       75.82       73.96     30.16 o 
   2   4  18      164.56      180.48     30.19 o 
  -9   5  18      933.87      859.65     73.83 o 
  -8   5  18        2.81        3.37     21.35 o 
  -7   5  18     5910.27     5794.12    159.77 o 
  -6   5  18      147.44      143.52     33.65 o 
  -5   5  18     4303.59     3800.26    411.71 o 
  -4   5  18       22.94       54.08     26.28 o 
  -3   5  18       13.18       16.59     22.79 o 
  -2   5  18      141.55      114.21     59.67 o 
  -1   5  18     1376.93     1400.57     85.53 o 
   0   5  18      557.23      483.21     79.43 o 
   1   5  18     3436.72     3421.32    137.89 o 
  -8   6  18      264.71      293.23     47.63 o 
  -7   6  18      307.33      251.25     37.09 o 
  -6   6  18     1198.10     1213.16     66.76 o 
  -5   6  18      894.99      798.49     66.77 o 
  -4   6  18     1011.43     1104.24    116.36 o 
  -3   6  18      787.51      873.91     71.20 o 
  -2   6  18      104.23      114.31     32.75 o 
  -1   6  18     2925.01     3016.51    125.87 o 
   0   6  18        3.18       37.15     20.77 o 
  -6   7  18      344.28      311.44     39.26 o 
  -5   7  18      295.71      268.75     43.32 o 
  -4   7  18        1.47      -23.74     26.59 o 
  -3   7  18      132.07       86.59     30.58 o 
  -2   7  18      889.77      817.81     69.31 o 
 -11   0  19     8132.15     8318.49    374.24 o 
  -9   0  19     5136.70     5438.55    265.68 o 
  -7   0  19      610.29      590.95     81.07 o 
  -5   0  19      144.44      158.24     32.78 o 
  -3   0  19     5815.21     6005.56    191.65 o 
  -1   0  19     5044.04     5568.92    270.31 o 
   1   0  19      516.35      425.55     73.92 o 
 -10   1  19      725.70      736.78     75.14 o 
  -9   1  19      313.14      267.86     43.98 o 
  -8   1  19       16.60        8.00     14.71 o 
  -7   1  19      313.84      254.71     70.54 o 
  -6   1  19      142.29      133.42     26.09 o 
  -5   1  19     2643.39     2544.91     86.70 o 
  -4   1  19       95.97      105.19     20.84 o 
  -3   1  19        6.03       30.69     19.68 o 
  -2   1  19       56.29       25.91     24.52 o 
  -1   1  19     3051.28     3209.22    131.49 o 
   0   1  19        6.79       27.70     26.92 o 
   1   1  19     4297.23     4322.88    164.99 o 
 -10   2  19        1.06      -29.11     24.94 o 
  -9   2  19     2119.29     2311.22    161.45 o 
  -8   2  19        0.97       -7.05     19.30 o 
  -7   2  19      658.41      631.79     68.35 o 
  -6   2  19      464.77      460.98     41.08 o 
  -5   2  19        0.66       -0.50     23.24 o 
  -4   2  19     2769.02     2903.49     95.57 o 
  -3   2  19      474.72      522.85     52.40 o 
  -2   2  19      112.31      116.22     24.60 o 
  -1   2  19     2777.15     2801.11    120.13 o 
   0   2  19     1100.60     1130.50     78.41 o 
   1   2  19      615.77      651.14     64.16 o 
 -10   3  19     3206.44     3258.52    112.99 o 
  -9   3  19      199.96      133.42     59.89 o 
  -8   3  19      126.21      128.54     29.20 o 
  -7   3  19       12.32       27.32     24.33 o 
  -6   3  19        1.99      -11.39     16.77 o 
  -5   3  19      100.22      135.92     26.40 o 
  -4   3  19      397.15      370.06     45.53 o 
  -3   3  19      178.52      180.19     35.53 o 
  -2   3  19     1934.15     2046.70     96.05 o 
  -1   3  19       98.20       58.72     43.23 o 
   0   3  19     1037.05     1016.50     78.16 o 
   1   3  19      141.45      147.47     38.19 o 
  -9   4  19      150.32       75.07     48.18 o 
  -8   4  19     2539.74     2636.88     96.70 o 
  -7   4  19     1313.09     1352.59     67.91 o 
  -6   4  19     4478.20     3990.74    399.16 o 
  -5   4  19       91.13       82.05     25.29 o 
  -4   4  19     1832.29     1868.51     92.16 o 
  -3   4  19        9.35        2.73     22.35 o 
  -2   4  19       30.18        3.11     22.46 o 
  -1   4  19       91.06       64.99     45.72 o 
   0   4  19     1340.07     1316.85    118.83 o 
  -8   5  19     2415.94     2558.18     96.07 o 
  -7   5  19        0.14        6.82     22.28 o 
  -6   5  19        0.33        2.44     21.02 o 
  -5   5  19      624.21      483.00    198.48 o 
  -4   5  19     2370.16     2375.64    107.51 o 
  -3   5  19      780.01      794.23     67.38 o 
  -2   5  19     4659.64     4678.02    167.68 o 
  -1   5  19       16.49       18.85     24.66 o 
  -6   6  19     5097.71     4950.46    146.57 o 
  -5   6  19       23.80       40.41     27.32 o 
  -4   6  19      289.39      307.98     45.33 o 
  -3   6  19      154.10      156.79     36.07 o 
  -6   0  20     4411.99     4499.57    226.72 o 
  -4   0  20     1825.77     2024.48    124.73 o 
  -2   0  20       22.56       52.90     43.45 o 
   0   0  20     6026.43     6068.81    297.68 o 
  -9   1  20        7.33        8.92     31.04 o 
  -8   1  20     1458.16     1481.13     84.28 o 
  -7   1  20        0.49       13.88     20.71 o 
  -6   1  20       34.86       31.02     20.64 o 
  -5   1  20      524.49      542.39     46.07 o 
  -4   1  20     1493.79     1640.42     85.08 o 
  -3   1  20       42.17       38.70     27.94 o 
  -2   1  20     5375.18     5641.04    194.78 o 
  -1   1  20      264.53      328.50     78.92 o 
   0   1  20     2391.15     2738.70    147.43 o 
  -9   2  20      467.19      483.75     82.20 o 
  -8   2  20      188.30      215.84     34.09 o 
  -7   2  20      107.65       92.09     28.25 o 
  -6   2  20      404.45      408.02     40.04 o 
  -5   2  20       17.03      -10.69     20.74 o 
  -4   2  20      259.25      242.16     40.45 o 
  -3   2  20        3.57       -9.52     23.86 o 
  -2   2  20       45.73       28.91     27.43 o 
  -1   2  20     1183.34     1308.86     85.47 o 
  -8   3  20     1263.29     1296.11     71.10 o 
  -7   3  20      755.66      773.76     81.28 o 
  -6   3  20      361.85      385.43     60.61 o 
  -5   3  20     1851.52     1855.96     76.37 o 
  -4   3  20      356.77      402.78     49.57 o 
  -3   3  20     1377.40     1405.29     80.57 o 
  -2   3  20      328.38      405.79     75.02 o 
  -1   3  20      654.95      666.29     94.12 o 
  -7   4  20      970.14      957.48     64.01 o 
  -6   4  20       43.74       43.67     23.32 o 
  -5   4  20      396.34      390.96     50.17 o 
  -4   4  20      357.45      380.76     48.83 o 
  -3   4  20     3913.43     4055.71    153.66 o 
  -2   4  20       89.73      107.56     33.10 o 
  -7   0  21      743.11      841.98    102.79 o 
  -5   0  21      162.56       69.11     42.20 o 
  -3   0  21      203.48      227.38     59.32 o 
  -7   1  21     2302.40     2329.90    112.75 o 
  -6   1  21       79.32       93.67     27.83 o 
  -5   1  21     1902.64     1911.31     78.06 o 
  -4   1  21      162.22      155.57     36.87 o 
  -3   1  21      740.94      703.26     65.17 o 
  -6   2  21      559.36      520.52     47.20 o 
  -5   2  21       35.46       18.48     75.55 o 
  -4   2  21      238.49      274.82     46.27 o 
                                                 
